# Supplementary material for: Epidemiology of Yam Viruses in Guadeloupe: Role of Cropping Practices and Seed-Tuber Supply
Source: Viruses. 2022 Oct 27;14(11):2366. doi: 10.3390/v14112366 (PMC9692558; doi:10.3390/v14112366)
Supplement: Supplementary file 1 [file viruses-14-02366-s001.zip › Supplementary_table_S1.xlsx]

## Sheet: supp_table_1
Supplementary table S1. Field plot characteristics and virus indexing results for yam and weed samples collected in 2019 and 2020
		Plot location					Crop characteristics						Virus indexing result
Internal sample code	Date of collection	Area	Plot ID	Municipality	Latitude	Longitude	Species	Variety	Crop age at sampling date (months)	Weeds management	Use of pesticides	Seed supply	CoV1	YMV	YMMV	YaV1	DMaV	CMV	macluraviruses	potexviruses	badnaviruses	Number of distinct viruses
Ame1	2019-11	Basse-Terre	Belle Rivière	Sainte-Rose	16.277069	-61.676445	Dioscorea alata	Americanos	8	manual	no	own	+	-	-	+	+	-	-	-	ND	3
Ame2	2019-11	Basse-Terre	Belle Rivière	Sainte-Rose	16.277069	-61.676445	Dioscorea alata	Americanos	8	manual	no	own	+	-	+	+	+	-	-	-	ND	4
Ame3	2019-11	Basse-Terre	Belle Rivière	Sainte-Rose	16.277069	-61.676445	Dioscorea alata	Americanos	8	manual	no	own	+	-	+	+	+	-	-	-	ND	4
Ame4	2019-11	Basse-Terre	Belle Rivière	Sainte-Rose	16.277069	-61.676445	Dioscorea alata	Americanos	8	manual	no	own	+	-	-	+	+	-	-	-	ND	3
Ame5	2019-11	Basse-Terre	Belle Rivière	Sainte-Rose	16.277069	-61.676445	Dioscorea alata	Americanos	8	manual	no	own	-	-	-	+	+	-	-	-	ND	2
Ame6	2019-11	Basse-Terre	Belle Rivière	Sainte-Rose	16.277069	-61.676445	Dioscorea alata	Americanos	8	manual	no	own	-	-	-	+	+	-	-	-	ND	2
Ame7	2019-11	Basse-Terre	Belle Rivière	Sainte-Rose	16.277069	-61.676445	Dioscorea alata	Americanos	8	manual	no	own	-	-	-	+	+	-	-	-	ND	2
Ame8	2019-11	Basse-Terre	Belle Rivière	Sainte-Rose	16.277069	-61.676445	Dioscorea alata	Americanos	8	manual	no	own	-	-	-	+	+	-	-	-	ND	2
Ame9	2019-11	Basse-Terre	Belle Rivière	Sainte-Rose	16.277069	-61.676445	Dioscorea alata	Americanos	8	manual	no	own	-	-	-	+	+	-	-	-	ND	2
Ame10	2019-11	Basse-Terre	Belle Rivière	Sainte-Rose	16.277069	-61.676445	Dioscorea alata	Americanos	8	manual	no	own	-	-	-	+	+	-	-	-	ND	2
GrC1*	2019-11	Basse-Terre	Belle Rivière	Sainte-Rose	16.277069	-61.676445	Dioscorea rotundata	Grosse-Caille	8	manual	no	own	-	-	+	+	-	-	+	-	ND	3
GrC2	2019-11	Basse-Terre	Belle Rivière	Sainte-Rose	16.277069	-61.676445	Dioscorea rotundata	Grosse-Caille	8	manual	no	own	+	-	+	+	+	-	-	-	ND	4
GrC3	2019-11	Basse-Terre	Belle Rivière	Sainte-Rose	16.277069	-61.676445	Dioscorea rotundata	Grosse-Caille	8	manual	no	own	-	-	+	+	+	-	-	-	ND	3
GrC4	2019-11	Basse-Terre	Belle Rivière	Sainte-Rose	16.277069	-61.676445	Dioscorea rotundata	Grosse-Caille	8	manual	no	own	-	-	+	+	-	-	-	-	ND	2
GrC5	2019-11	Basse-Terre	Belle Rivière	Sainte-Rose	16.277069	-61.676445	Dioscorea rotundata	Grosse-Caille	8	manual	no	own	+	-	+	+	+	-	-	-	ND	4
GrC6*	2019-11	Basse-Terre	Belle Rivière	Sainte-Rose	16.277069	-61.676445	Dioscorea rotundata	Grosse-Caille	8	manual	no	own	-	-	+	+	-	-	+	-	ND	3
GrC7	2019-11	Basse-Terre	Belle Rivière	Sainte-Rose	16.277069	-61.676445	Dioscorea rotundata	Grosse-Caille	8	manual	no	own	+	-	-	+	+	-	-	-	ND	3
GrC8	2019-11	Basse-Terre	Belle Rivière	Sainte-Rose	16.277069	-61.676445	Dioscorea rotundata	Grosse-Caille	8	manual	no	own	-	-	+	+	-	-	-	-	ND	2
GrC9	2019-11	Basse-Terre	Belle Rivière	Sainte-Rose	16.277069	-61.676445	Dioscorea rotundata	Grosse-Caille	8	manual	no	own	+	-	-	+	+	-	-	-	ND	3
GrC10	2019-11	Basse-Terre	Belle Rivière	Sainte-Rose	16.277069	-61.676445	Dioscorea rotundata	Grosse-Caille	8	manual	no	own	-	-	+	+	-	-	-	-	ND	2
Kin1	2019-11	Basse-Terre	Belle Rivière	Sainte-Rose	16.277069	-61.676445	Dioscorea alata	Kinabayo	8	manual	no	own	-	-	-	-	-	-	-	-	ND	0
Kin2	2019-11	Basse-Terre	Belle Rivière	Sainte-Rose	16.277069	-61.676445	Dioscorea alata	Kinabayo	8	manual	no	own	-	-	-	+	+	-	-	-	ND	2
Kin3	2019-11	Basse-Terre	Belle Rivière	Sainte-Rose	16.277069	-61.676445	Dioscorea alata	Kinabayo	8	manual	no	own	-	-	+	-	+	-	-	-	ND	2
Kin4	2019-11	Basse-Terre	Belle Rivière	Sainte-Rose	16.277069	-61.676445	Dioscorea alata	Kinabayo	8	manual	no	own	-	-	-	-	+	-	-	-	ND	1
Kin5	2019-11	Basse-Terre	Belle Rivière	Sainte-Rose	16.277069	-61.676445	Dioscorea alata	Kinabayo	8	manual	no	own	-	-	+	-	+	-	-	-	ND	2
Kin6	2019-11	Basse-Terre	Belle Rivière	Sainte-Rose	16.277069	-61.676445	Dioscorea alata	Kinabayo	8	manual	no	own	-	-	-	-	-	-	-	-	ND	0
Kin7	2019-11	Basse-Terre	Belle Rivière	Sainte-Rose	16.277069	-61.676445	Dioscorea alata	Kinabayo	8	manual	no	own	-	-	+	-	+	-	-	+	ND	3
Kin8	2019-11	Basse-Terre	Belle Rivière	Sainte-Rose	16.277069	-61.676445	Dioscorea alata	Kinabayo	8	manual	no	own	+	-	+	+	+	-	-	-	ND	4
Kin9	2019-11	Basse-Terre	Belle Rivière	Sainte-Rose	16.277069	-61.676445	Dioscorea alata	Kinabayo	8	manual	no	own	-	-	+	+	+	-	-	-	ND	3
Kin10	2019-11	Basse-Terre	Belle Rivière	Sainte-Rose	16.277069	-61.676445	Dioscorea alata	Kinabayo	8	manual	no	own	-	-	+	-	-	-	-	+	ND	2
Ori1	2019-11	Basse-Terre	Belle Rivière	Sainte-Rose	16.277069	-61.676445	Dioscorea alata	Orientale	8	manual	no	own	-	-	+	+	+	-	-	-	ND	3
Ori2	2019-11	Basse-Terre	Belle Rivière	Sainte-Rose	16.277069	-61.676445	Dioscorea alata	Orientale	8	manual	no	own	-	-	+	+	+	-	-	-	ND	3
Ori3	2019-11	Basse-Terre	Belle Rivière	Sainte-Rose	16.277069	-61.676445	Dioscorea alata	Orientale	8	manual	no	own	-	-	+	-	+	-	-	-	ND	2
Ori4	2019-11	Basse-Terre	Belle Rivière	Sainte-Rose	16.277069	-61.676445	Dioscorea alata	Orientale	8	manual	no	own	-	-	+	+	+	-	+	-	ND	4
Ori5	2019-11	Basse-Terre	Belle Rivière	Sainte-Rose	16.277069	-61.676445	Dioscorea alata	Orientale	8	manual	no	own	-	-	+	+	+	-	+	-	ND	4
Ori6	2019-11	Basse-Terre	Belle Rivière	Sainte-Rose	16.277069	-61.676445	Dioscorea alata	Orientale	8	manual	no	own	-	-	+	+	+	-	+	-	ND	4
Ori7	2019-11	Basse-Terre	Belle Rivière	Sainte-Rose	16.277069	-61.676445	Dioscorea alata	Orientale	8	manual	no	own	-	-	-	+	+	-	+	-	ND	3
Ori8	2019-11	Basse-Terre	Belle Rivière	Sainte-Rose	16.277069	-61.676445	Dioscorea alata	Orientale	8	manual	no	own	-	-	-	+	+	-	-	-	ND	2
Ori9*	2019-11	Basse-Terre	Belle Rivière	Sainte-Rose	16.277069	-61.676445	Dioscorea alata	Orientale	8	manual	no	own	-	-	-	+	+	-	+	-	ND	3
Ori10	2019-11	Basse-Terre	Belle Rivière	Sainte-Rose	16.277069	-61.676445	Dioscorea alata	Orientale	8	manual	no	own	-	-	-	+	+	-	-	-	ND	2
Pli20	2019-11	Basse-Terre	Belle Rivière	Sainte-Rose	16.277069	-61.676445	Dioscorea alata	Plimbite	8	manual	no	own	-	-	+	+	+	-	-	-	ND	3
Pli21*	2019-11	Basse-Terre	Belle Rivière	Sainte-Rose	16.277069	-61.676445	Dioscorea alata	Plimbite	8	manual	no	own	-	-	-	+	+	-	+	-	ND	3
Pli22	2019-11	Basse-Terre	Belle Rivière	Sainte-Rose	16.277069	-61.676445	Dioscorea alata	Plimbite	8	manual	no	own	-	-	+	+	-	-	-	-	ND	2
Pli23	2019-11	Basse-Terre	Belle Rivière	Sainte-Rose	16.277069	-61.676445	Dioscorea alata	Plimbite	8	manual	no	own	-	-	+	+	+	-	+	-	ND	4
Pli24	2019-11	Basse-Terre	Belle Rivière	Sainte-Rose	16.277069	-61.676445	Dioscorea alata	Plimbite	8	manual	no	own	-	-	+	+	+	-	+	-	ND	4
Pli25	2019-11	Basse-Terre	Belle Rivière	Sainte-Rose	16.277069	-61.676445	Dioscorea alata	Plimbite	8	manual	no	own	-	-	+	+	-	-	+	-	ND	3
Pli26	2019-11	Basse-Terre	Belle Rivière	Sainte-Rose	16.277069	-61.676445	Dioscorea alata	Plimbite	8	manual	no	own	+	-	-	+	+	-	-	-	ND	3
Pli27	2019-11	Basse-Terre	Belle Rivière	Sainte-Rose	16.277069	-61.676445	Dioscorea alata	Plimbite	8	manual	no	own	+	-	+	+	-	-	-	-	ND	3
Pli28	2019-11	Basse-Terre	Belle Rivière	Sainte-Rose	16.277069	-61.676445	Dioscorea alata	Plimbite	8	manual	no	own	+	-	+	+	-	-	-	-	ND	3
Pli29	2019-11	Basse-Terre	Belle Rivière	Sainte-Rose	16.277069	-61.676445	Dioscorea alata	Plimbite	8	manual	no	own	-	-	+	+	-	-	-	-	ND	2
Adv26	2019-11	Basse-Terre	Belle Rivière	Sainte-Rose	16.277069	-61.676445	Eleutheranthera ruderalis	NA	8	manual	no	own	-	-	-	-	-	-	-	-	ND	0
Adv27	2019-11	Basse-Terre	Belle Rivière	Sainte-Rose	16.277069	-61.676445	Ipomoea quamoclit	NA	8	manual	no	own	-	-	-	-	-	-	-	-	ND	0
Adv28	2019-11	Basse-Terre	Belle Rivière	Sainte-Rose	16.277069	-61.676445	Vigna luteola	NA	8	manual	no	own	-	-	-	-	-	-	-	-	ND	0
Adv29	2019-11	Basse-Terre	Belle Rivière	Sainte-Rose	16.277069	-61.676445	Commelina diffusa	NA	8	manual	no	own	-	-	-	-	-	-	-	-	ND	0
Adv30	2019-11	Basse-Terre	Belle Rivière	Sainte-Rose	16.277069	-61.676445	Alocasia ridleyi	NA	8	manual	no	own	-	-	-	-	-	-	-	-	ND	0
Ado1	2019-10	Basse-Terre	Bovis	Baillif	16.032127	-61.731655	Dioscorea bulbifera	Adon	5	mechanical	yes	external	-	-	+	-	-	-	-	-	ND	1
Ado2	2019-10	Basse-Terre	Bovis	Baillif	16.032127	-61.731655	Dioscorea bulbifera	Adon	5	mechanical	yes	external	-	-	+	-	-	-	-	-	ND	1
Ado3	2019-10	Basse-Terre	Bovis	Baillif	16.032127	-61.731655	Dioscorea bulbifera	Adon	5	mechanical	yes	external	-	-	+	-	-	-	-	-	ND	1
Ado4	2019-10	Basse-Terre	Bovis	Baillif	16.032127	-61.731655	Dioscorea bulbifera	Adon	5	mechanical	yes	external	-	-	+	-	-	-	-	-	ND	1
Ado5	2019-10	Basse-Terre	Bovis	Baillif	16.032127	-61.731655	Dioscorea bulbifera	Adon	5	mechanical	yes	external	-	-	+	-	-	-	-	-	ND	1
Ado6	2019-10	Basse-Terre	Bovis	Baillif	16.032127	-61.731655	Dioscorea bulbifera	Adon	5	mechanical	yes	external	-	-	+	-	-	-	-	+	ND	2
Ado7	2019-10	Basse-Terre	Bovis	Baillif	16.032127	-61.731655	Dioscorea bulbifera	Adon	5	mechanical	yes	external	-	-	+	-	-	-	-	-	ND	1
Ado8	2019-10	Basse-Terre	Bovis	Baillif	16.032127	-61.731655	Dioscorea bulbifera	Adon	5	mechanical	yes	external	-	+	+	-	-	-	-	-	ND	2
Cou1	2019-10	Basse-Terre	Bovis	Baillif	16.032127	-61.731655	Dioscorea trifida	Cousse-Couche	5	mechanical	yes	external	-	+	+	-	-	-	-	-	ND	2
Cou2	2019-10	Basse-Terre	Bovis	Baillif	16.032127	-61.731655	Dioscorea trifida	Cousse-Couche	5	mechanical	yes	external	-	+	+	-	-	-	-	-	ND	2
Cou3	2019-10	Basse-Terre	Bovis	Baillif	16.032127	-61.731655	Dioscorea trifida	Cousse-Couche	5	mechanical	yes	external	-	+	+	-	-	-	-	-	ND	2
Cou4	2019-10	Basse-Terre	Bovis	Baillif	16.032127	-61.731655	Dioscorea trifida	Cousse-Couche	5	mechanical	yes	external	-	+	+	-	-	-	-	-	ND	2
Cou5	2019-10	Basse-Terre	Bovis	Baillif	16.032127	-61.731655	Dioscorea trifida	Cousse-Couche	5	mechanical	yes	external	-	+	+	-	-	-	-	-	ND	2
Cou6	2019-10	Basse-Terre	Bovis	Baillif	16.032127	-61.731655	Dioscorea trifida	Cousse-Couche	5	mechanical	yes	external	-	+	+	-	-	-	-	-	ND	2
Cou7	2019-10	Basse-Terre	Bovis	Baillif	16.032127	-61.731655	Dioscorea trifida	Cousse-Couche	5	mechanical	yes	external	-	+	+	+	-	-	-	-	ND	3
Cou8	2019-10	Basse-Terre	Bovis	Baillif	16.032127	-61.731655	Dioscorea trifida	Cousse-Couche	5	mechanical	yes	external	-	+	+	-	-	-	-	-	ND	2
Goa1	2019-10	Basse-Terre	Bovis	Baillif	16.032127	-61.731655	Dioscorea alata	Goana	5	mechanical	yes	external	-	-	+	+	-	-	-	-	ND	2
Goa2	2019-10	Basse-Terre	Bovis	Baillif	16.032127	-61.731655	Dioscorea alata	Goana	5	mechanical	yes	external	-	-	+	+	-	-	-	-	ND	2
Goa3	2019-10	Basse-Terre	Bovis	Baillif	16.032127	-61.731655	Dioscorea alata	Goana	5	mechanical	yes	external	-	-	+	-	-	-	-	-	ND	1
Goa4	2019-10	Basse-Terre	Bovis	Baillif	16.032127	-61.731655	Dioscorea alata	Goana	5	mechanical	yes	external	-	-	+	+	-	-	-	-	ND	2
Goa5	2019-10	Basse-Terre	Bovis	Baillif	16.032127	-61.731655	Dioscorea alata	Goana	5	mechanical	yes	external	-	-	+	+	-	-	-	-	ND	2
Goa6	2019-10	Basse-Terre	Bovis	Baillif	16.032127	-61.731655	Dioscorea alata	Goana	5	mechanical	yes	external	-	-	+	+	-	-	-	-	ND	2
Goa7	2019-10	Basse-Terre	Bovis	Baillif	16.032127	-61.731655	Dioscorea alata	Goana	5	mechanical	yes	external	-	-	+	+	-	-	-	-	ND	2
Goa8	2019-10	Basse-Terre	Bovis	Baillif	16.032127	-61.731655	Dioscorea alata	Goana	5	mechanical	yes	external	-	-	+	+	-	-	-	-	ND	2
Goa9	2019-10	Basse-Terre	Bovis	Baillif	16.032127	-61.731655	Dioscorea alata	Goana	5	mechanical	yes	external	-	-	+	+	-	-	-	-	ND	2
Goa10	2019-10	Basse-Terre	Bovis	Baillif	16.032127	-61.731655	Dioscorea alata	Goana	5	mechanical	yes	external	-	-	+	+	-	-	-	-	ND	2
Goa11	2019-10	Basse-Terre	Bovis	Baillif	16.032127	-61.731655	Dioscorea alata	Goana	5	mechanical	yes	external	-	-	+	+	-	-	-	-	ND	2
Goa12	2019-10	Basse-Terre	Bovis	Baillif	16.032127	-61.731655	Dioscorea alata	Goana	5	mechanical	yes	external	-	-	+	+	-	-	-	-	ND	2
Goa13	2019-10	Basse-Terre	Bovis	Baillif	16.032127	-61.731655	Dioscorea alata	Goana	5	mechanical	yes	external	-	-	+	+	-	-	-	-	ND	2
Goa14	2019-10	Basse-Terre	Bovis	Baillif	16.032127	-61.731655	Dioscorea alata	Goana	5	mechanical	yes	external	-	-	+	+	-	-	-	-	ND	2
Goa15	2019-10	Basse-Terre	Bovis	Baillif	16.032127	-61.731655	Dioscorea alata	Goana	5	mechanical	yes	external	-	-	+	+	-	-	-	-	ND	2
Goa16	2019-10	Basse-Terre	Bovis	Baillif	16.032127	-61.731655	Dioscorea alata	Goana	5	mechanical	yes	external	-	-	+	-	-	-	-	-	ND	1
Goa17	2019-10	Basse-Terre	Bovis	Baillif	16.032127	-61.731655	Dioscorea alata	Goana	5	mechanical	yes	external	-	-	+	+	-	-	-	-	ND	2
Goa18	2019-10	Basse-Terre	Bovis	Baillif	16.032127	-61.731655	Dioscorea alata	Goana	5	mechanical	yes	external	-	-	+	+	-	-	-	-	ND	2
Goa19	2019-10	Basse-Terre	Bovis	Baillif	16.032127	-61.731655	Dioscorea alata	Goana	5	mechanical	yes	external	-	-	+	+	-	-	-	-	ND	2
Goa20	2019-10	Basse-Terre	Bovis	Baillif	16.032127	-61.731655	Dioscorea alata	Goana	5	mechanical	yes	external	-	-	+	+	-	-	-	-	ND	2
Kab1	2019-10	Basse-Terre	Bovis	Baillif	16.032127	-61.731655	Dioscorea alata	Kabusah	5	mechanical	yes	external	-	+	+	+	-	-	-	-	ND	3
Kab2	2019-10	Basse-Terre	Bovis	Baillif	16.032127	-61.731655	Dioscorea alata	Kabusah	5	mechanical	yes	external	-	+	+	+	-	-	-	-	ND	3
Kab3	2019-10	Basse-Terre	Bovis	Baillif	16.032127	-61.731655	Dioscorea alata	Kabusah	5	mechanical	yes	external	-	+	+	+	-	-	-	-	ND	3
Kab4	2019-10	Basse-Terre	Bovis	Baillif	16.032127	-61.731655	Dioscorea alata	Kabusah	5	mechanical	yes	external	-	+	+	+	-	-	-	-	ND	3
Kab5	2019-10	Basse-Terre	Bovis	Baillif	16.032127	-61.731655	Dioscorea alata	Kabusah	5	mechanical	yes	external	-	+	+	+	-	-	-	-	ND	3
Kab6	2019-10	Basse-Terre	Bovis	Baillif	16.032127	-61.731655	Dioscorea alata	Kabusah	5	mechanical	yes	external	-	+	+	+	-	-	-	-	ND	3
Kab7	2019-10	Basse-Terre	Bovis	Baillif	16.032127	-61.731655	Dioscorea alata	Kabusah	5	mechanical	yes	external	-	+	+	+	-	-	-	-	ND	3
Kab8	2019-10	Basse-Terre	Bovis	Baillif	16.032127	-61.731655	Dioscorea alata	Kabusah	5	mechanical	yes	external	-	+	+	+	-	-	-	-	ND	3
Kab9	2019-10	Basse-Terre	Bovis	Baillif	16.032127	-61.731655	Dioscorea alata	Kabusah	5	mechanical	yes	external	-	+	+	+	-	-	-	-	ND	3
Kab10	2019-10	Basse-Terre	Bovis	Baillif	16.032127	-61.731655	Dioscorea alata	Kabusah	5	mechanical	yes	external	-	+	+	+	-	-	-	-	ND	3
Kab11	2019-10	Basse-Terre	Bovis	Baillif	16.032127	-61.731655	Dioscorea alata	Kabusah	5	mechanical	yes	external	-	+	+	+	-	-	-	-	ND	3
Kab12	2019-10	Basse-Terre	Bovis	Baillif	16.032127	-61.731655	Dioscorea alata	Kabusah	5	mechanical	yes	external	-	+	+	+	-	-	-	-	ND	3
Kab13	2019-10	Basse-Terre	Bovis	Baillif	16.032127	-61.731655	Dioscorea alata	Kabusah	5	mechanical	yes	external	-	+	+	+	-	-	-	-	ND	3
Kab14	2019-10	Basse-Terre	Bovis	Baillif	16.032127	-61.731655	Dioscorea alata	Kabusah	5	mechanical	yes	external	-	+	+	+	-	-	-	-	ND	3
Kab15	2019-10	Basse-Terre	Bovis	Baillif	16.032127	-61.731655	Dioscorea alata	Kabusah	5	mechanical	yes	external	-	+	+	+	-	-	-	-	ND	3
Kab16	2019-10	Basse-Terre	Bovis	Baillif	16.032127	-61.731655	Dioscorea alata	Kabusah	5	mechanical	yes	external	-	+	+	+	-	-	-	-	ND	3
Kab17	2019-10	Basse-Terre	Bovis	Baillif	16.032127	-61.731655	Dioscorea alata	Kabusah	5	mechanical	yes	external	-	+	+	+	-	-	-	-	ND	3
Kab18	2019-10	Basse-Terre	Bovis	Baillif	16.032127	-61.731655	Dioscorea alata	Kabusah	5	mechanical	yes	external	-	+	+	+	-	-	-	-	ND	3
Kab19	2019-10	Basse-Terre	Bovis	Baillif	16.032127	-61.731655	Dioscorea alata	Kabusah	5	mechanical	yes	external	-	+	+	+	-	-	-	-	ND	3
Kab20	2019-10	Basse-Terre	Bovis	Baillif	16.032127	-61.731655	Dioscorea alata	Kabusah	5	mechanical	yes	external	-	+	+	+	-	-	-	-	ND	3
Pac1	2019-10	Basse-Terre	Bovis	Baillif	16.032127	-61.731655	Dioscorea alata	Pacala	5	mechanical	yes	external	-	-	+	+	-	-	-	-	ND	2
Pac2	2019-10	Basse-Terre	Bovis	Baillif	16.032127	-61.731655	Dioscorea alata	Pacala	5	mechanical	yes	external	-	-	+	+	-	-	-	-	ND	2
Pac3	2019-10	Basse-Terre	Bovis	Baillif	16.032127	-61.731655	Dioscorea alata	Pacala	5	mechanical	yes	external	-	-	+	+	-	-	-	-	ND	2
Pac4	2019-10	Basse-Terre	Bovis	Baillif	16.032127	-61.731655	Dioscorea alata	Pacala	5	mechanical	yes	external	-	-	+	+	-	-	-	-	ND	2
Pac5	2019-10	Basse-Terre	Bovis	Baillif	16.032127	-61.731655	Dioscorea alata	Pacala	5	mechanical	yes	external	-	-	+	-	-	-	-	-	ND	1
Pac6	2019-10	Basse-Terre	Bovis	Baillif	16.032127	-61.731655	Dioscorea alata	Pacala	5	mechanical	yes	external	-	-	+	+	-	-	-	-	ND	2
Pac7	2019-10	Basse-Terre	Bovis	Baillif	16.032127	-61.731655	Dioscorea alata	Pacala	5	mechanical	yes	external	-	-	+	-	-	-	-	-	ND	1
Pac8	2019-10	Basse-Terre	Bovis	Baillif	16.032127	-61.731655	Dioscorea alata	Pacala	5	mechanical	yes	external	-	-	+	+	-	-	-	-	ND	2
PPo1	2019-10	Basse-Terre	Bovis	Baillif	16.032127	-61.731655	Dioscorea esculenta	Pas-Possible	5	mechanical	yes	external	-	+	+	+	-	-	-	-	ND	3
PPo2	2019-10	Basse-Terre	Bovis	Baillif	16.032127	-61.731655	Dioscorea esculenta	Pas-Possible	5	mechanical	yes	external	-	+	+	-	-	-	-	-	ND	2
PPo3	2019-10	Basse-Terre	Bovis	Baillif	16.032127	-61.731655	Dioscorea esculenta	Pas-Possible	5	mechanical	yes	external	-	+	+	-	-	-	-	-	ND	2
PPo4	2019-10	Basse-Terre	Bovis	Baillif	16.032127	-61.731655	Dioscorea esculenta	Pas-Possible	5	mechanical	yes	external	-	+	+	-	-	-	-	-	ND	2
PPo5	2019-10	Basse-Terre	Bovis	Baillif	16.032127	-61.731655	Dioscorea esculenta	Pas-Possible	5	mechanical	yes	external	-	+	+	-	-	-	-	-	ND	2
PPo6	2019-10	Basse-Terre	Bovis	Baillif	16.032127	-61.731655	Dioscorea esculenta	Pas-Possible	5	mechanical	yes	external	-	+	+	-	-	-	-	-	ND	2
PPo7	2019-10	Basse-Terre	Bovis	Baillif	16.032127	-61.731655	Dioscorea esculenta	Pas-Possible	5	mechanical	yes	external	-	+	+	-	-	-	-	-	ND	2
PPo8	2019-10	Basse-Terre	Bovis	Baillif	16.032127	-61.731655	Dioscorea esculenta	Pas-Possible	5	mechanical	yes	external	-	+	+	-	-	-	-	-	ND	2
Adv20	2019-10	Basse-Terre	Bovis	Baillif	16.032127	-61.731655	Phyllanthus debilis	NA	5	mechanical	yes	external	-	-	-	-	-	-	-	-	ND	0
Adv21	2019-10	Basse-Terre	Bovis	Baillif	16.032127	-61.731655	Macroptilium lathyroides	NA	5	mechanical	yes	external	-	-	-	-	-	-	-	-	ND	0
Adv22	2019-10	Basse-Terre	Bovis	Baillif	16.032127	-61.731655	Euphorbia hirta	NA	5	mechanical	yes	external	-	-	-	-	-	-	-	-	ND	0
Adv23	2019-10	Basse-Terre	Bovis	Baillif	16.032127	-61.731655	Kyllinga erecta	NA	5	mechanical	yes	external	-	-	-	-	-	-	-	-	ND	0
Adv24	2019-10	Basse-Terre	Bovis	Baillif	16.032127	-61.731655	Phyllanthus amarus	NA	5	mechanical	yes	external	-	-	-	-	-	-	-	-	ND	0
Adv25	2019-10	Basse-Terre	Bovis	Baillif	16.032127	-61.731655	Cardiospermum halicacabum	NA	5	mechanical	yes	external	-	-	-	-	-	-	-	-	ND	0
Ado10	2019-11	Basse-Terre	Caféière	Baie-Mahault	16.240528	-61.605444	Dioscorea bulbifera	Adon	7	mechanical	no	external	-	-	+	-	+	-	-	-	ND	2
Ado11	2019-11	Basse-Terre	Caféière	Baie-Mahault	16.240528	-61.605444	Dioscorea bulbifera	Adon	7	mechanical	no	external	-	-	+	-	+	-	-	-	ND	2
Ado12	2019-11	Basse-Terre	Caféière	Baie-Mahault	16.240528	-61.605444	Dioscorea bulbifera	Adon	7	mechanical	no	external	-	-	-	-	+	-	-	-	ND	1
Ado13	2019-11	Basse-Terre	Caféière	Baie-Mahault	16.240528	-61.605444	Dioscorea bulbifera	Adon	7	mechanical	no	external	-	-	-	-	+	-	-	-	ND	1
Ado14	2019-11	Basse-Terre	Caféière	Baie-Mahault	16.240528	-61.605444	Dioscorea bulbifera	Adon	7	mechanical	no	external	-	-	+	-	+	-	-	-	ND	2
Ado15	2019-11	Basse-Terre	Caféière	Baie-Mahault	16.240528	-61.605444	Dioscorea bulbifera	Adon	7	mechanical	no	external	-	-	+	-	+	-	-	-	ND	2
Ado16	2019-11	Basse-Terre	Caféière	Baie-Mahault	16.240528	-61.605444	Dioscorea bulbifera	Adon	7	mechanical	no	external	+	-	-	-	+	-	-	-	ND	2
Ado17	2019-11	Basse-Terre	Caféière	Baie-Mahault	16.240528	-61.605444	Dioscorea bulbifera	Adon	7	mechanical	no	external	+	-	+	-	+	-	-	-	ND	3
GrC40	2019-11	Basse-Terre	Caféière	Baie-Mahault	16.240528	-61.605444	Dioscorea rotundata	Grosse-Caille	7	mechanical	no	external	-	-	+	-	+	-	-	+	ND	3
GrC41	2019-11	Basse-Terre	Caféière	Baie-Mahault	16.240528	-61.605444	Dioscorea rotundata	Grosse-Caille	7	mechanical	no	external	-	-	+	-	+	-	-	+	ND	3
GrC42	2019-11	Basse-Terre	Caféière	Baie-Mahault	16.240528	-61.605444	Dioscorea rotundata	Grosse-Caille	7	mechanical	no	external	-	-	+	-	+	-	-	+	ND	3
GrC43	2019-11	Basse-Terre	Caféière	Baie-Mahault	16.240528	-61.605444	Dioscorea rotundata	Grosse-Caille	7	mechanical	no	external	-	-	+	-	+	-	-	+	ND	3
GrC44	2019-11	Basse-Terre	Caféière	Baie-Mahault	16.240528	-61.605444	Dioscorea rotundata	Grosse-Caille	7	mechanical	no	external	-	-	-	-	+	-	-	+	ND	2
GrC45	2019-11	Basse-Terre	Caféière	Baie-Mahault	16.240528	-61.605444	Dioscorea rotundata	Grosse-Caille	7	mechanical	no	external	-	-	-	-	+	-	-	+	ND	2
GrC46	2019-11	Basse-Terre	Caféière	Baie-Mahault	16.240528	-61.605444	Dioscorea rotundata	Grosse-Caille	7	mechanical	no	external	-	-	+	-	+	-	-	+	ND	3
GrC47	2019-11	Basse-Terre	Caféière	Baie-Mahault	16.240528	-61.605444	Dioscorea rotundata	Grosse-Caille	7	mechanical	no	external	-	-	-	-	+	-	-	+	ND	2
IgJ1	2019-11	Basse-Terre	Caféière	Baie-Mahault	16.240528	-61.605444	Dioscorea cayenensis	Igname Jaune	7	mechanical	no	external	-	-	+	-	-	-	-	-	ND	1
IgJ2	2019-11	Basse-Terre	Caféière	Baie-Mahault	16.240528	-61.605444	Dioscorea cayenensis	Igname Jaune	7	mechanical	no	external	-	-	-	-	+	-	-	-	ND	1
IgJ3	2019-11	Basse-Terre	Caféière	Baie-Mahault	16.240528	-61.605444	Dioscorea cayenensis	Igname Jaune	7	mechanical	no	external	-	-	+	-	+	-	-	-	ND	2
IgJ4	2019-11	Basse-Terre	Caféière	Baie-Mahault	16.240528	-61.605444	Dioscorea cayenensis	Igname Jaune	7	mechanical	no	external	-	-	+	-	+	-	-	-	ND	2
IgJ5	2019-11	Basse-Terre	Caféière	Baie-Mahault	16.240528	-61.605444	Dioscorea cayenensis	Igname Jaune	7	mechanical	no	external	-	-	+	-	+	-	-	-	ND	2
IgJ6	2019-11	Basse-Terre	Caféière	Baie-Mahault	16.240528	-61.605444	Dioscorea cayenensis	Igname Jaune	7	mechanical	no	external	-	-	+	-	+	-	-	-	ND	2
IgJ7	2019-11	Basse-Terre	Caféière	Baie-Mahault	16.240528	-61.605444	Dioscorea cayenensis	Igname Jaune	7	mechanical	no	external	-	-	+	-	-	-	-	-	ND	1
IgJ8	2019-11	Basse-Terre	Caféière	Baie-Mahault	16.240528	-61.605444	Dioscorea cayenensis	Igname Jaune	7	mechanical	no	external	-	-	+	-	+	-	-	-	ND	2
PPo10	2019-11	Basse-Terre	Caféière	Baie-Mahault	16.240528	-61.605444	Dioscorea esculenta	Pas-Possible	7	mechanical	no	external	-	-	+	+	-	-	-	-	ND	2
PPo11	2019-11	Basse-Terre	Caféière	Baie-Mahault	16.240528	-61.605444	Dioscorea esculenta	Pas-Possible	7	mechanical	no	external	-	-	+	+	-	-	-	-	ND	2
PPo12	2019-11	Basse-Terre	Caféière	Baie-Mahault	16.240528	-61.605444	Dioscorea esculenta	Pas-Possible	7	mechanical	no	external	-	-	+	+	-	-	-	-	ND	2
PPo13	2019-11	Basse-Terre	Caféière	Baie-Mahault	16.240528	-61.605444	Dioscorea esculenta	Pas-Possible	7	mechanical	no	external	-	-	+	+	-	-	-	-	ND	2
PPo14	2019-11	Basse-Terre	Caféière	Baie-Mahault	16.240528	-61.605444	Dioscorea esculenta	Pas-Possible	7	mechanical	no	external	-	-	+	+	-	-	-	-	ND	2
PPo15	2019-11	Basse-Terre	Caféière	Baie-Mahault	16.240528	-61.605444	Dioscorea esculenta	Pas-Possible	7	mechanical	no	external	-	-	+	+	-	-	-	-	ND	2
PPo16	2019-11	Basse-Terre	Caféière	Baie-Mahault	16.240528	-61.605444	Dioscorea esculenta	Pas-Possible	7	mechanical	no	external	-	-	-	-	-	-	-	+	ND	1
PPo17	2019-11	Basse-Terre	Caféière	Baie-Mahault	16.240528	-61.605444	Dioscorea esculenta	Pas-Possible	7	mechanical	no	external	-	-	+	+	-	-	-	-	ND	2
GrC11	2019-11	Basse-Terre	La Moisse	Lamentin	16.280915	-61.65711	Dioscorea rotundata	Grosse-Caille	7	mechanical	yes	own	-	+	-	-	-	-	-	-	ND	1
GrC12	2019-11	Basse-Terre	La Moisse	Lamentin	16.280915	-61.65711	Dioscorea rotundata	Grosse-Caille	7	mechanical	yes	own	-	-	-	-	-	-	-	-	ND	0
GrC13	2019-11	Basse-Terre	La Moisse	Lamentin	16.280915	-61.65711	Dioscorea rotundata	Grosse-Caille	7	mechanical	yes	own	-	+	-	-	-	-	-	-	ND	1
GrC14	2019-11	Basse-Terre	La Moisse	Lamentin	16.280915	-61.65711	Dioscorea rotundata	Grosse-Caille	7	mechanical	yes	own	-	+	-	-	-	-	-	+	ND	2
GrC15	2019-11	Basse-Terre	La Moisse	Lamentin	16.280915	-61.65711	Dioscorea rotundata	Grosse-Caille	7	mechanical	yes	own	-	+	-	-	-	-	-	-	ND	1
GrC16	2019-11	Basse-Terre	La Moisse	Lamentin	16.280915	-61.65711	Dioscorea rotundata	Grosse-Caille	7	mechanical	yes	own	-	-	-	-	-	-	-	-	ND	0
GrC17	2019-11	Basse-Terre	La Moisse	Lamentin	16.280915	-61.65711	Dioscorea rotundata	Grosse-Caille	7	mechanical	yes	own	-	-	-	-	-	-	-	-	ND	0
GrC18	2019-11	Basse-Terre	La Moisse	Lamentin	16.280915	-61.65711	Dioscorea rotundata	Grosse-Caille	7	mechanical	yes	own	-	+	-	-	+	-	-	+	ND	3
GrC19	2019-11	Basse-Terre	La Moisse	Lamentin	16.280915	-61.65711	Dioscorea rotundata	Grosse-Caille	7	mechanical	yes	own	-	-	-	-	-	-	-	+	ND	1
GrC20	2019-11	Basse-Terre	La Moisse	Lamentin	16.280915	-61.65711	Dioscorea rotundata	Grosse-Caille	7	mechanical	yes	own	-	-	-	-	-	-	-	-	ND	0
GrC21	2019-11	Basse-Terre	La Moisse	Lamentin	16.280915	-61.65711	Dioscorea rotundata	Grosse-Caille	7	mechanical	yes	own	-	+	-	-	-	-	-	-	ND	1
GrC22	2019-11	Basse-Terre	La Moisse	Lamentin	16.280915	-61.65711	Dioscorea rotundata	Grosse-Caille	7	mechanical	yes	own	-	+	-	-	+	-	-	-	ND	2
GrC23	2019-11	Basse-Terre	La Moisse	Lamentin	16.280915	-61.65711	Dioscorea rotundata	Grosse-Caille	7	mechanical	yes	own	-	-	-	-	-	-	-	-	ND	0
GrC24	2019-11	Basse-Terre	La Moisse	Lamentin	16.280915	-61.65711	Dioscorea rotundata	Grosse-Caille	7	mechanical	yes	own	-	+	-	-	-	-	-	+	ND	2
GrC25	2019-11	Basse-Terre	La Moisse	Lamentin	16.280915	-61.65711	Dioscorea rotundata	Grosse-Caille	7	mechanical	yes	own	-	+	-	-	-	-	-	+	ND	2
GrC26	2019-11	Basse-Terre	La Moisse	Lamentin	16.280915	-61.65711	Dioscorea rotundata	Grosse-Caille	7	mechanical	yes	own	-	-	-	-	-	-	-	-	ND	0
GrC27	2019-11	Basse-Terre	La Moisse	Lamentin	16.280915	-61.65711	Dioscorea rotundata	Grosse-Caille	7	mechanical	yes	own	-	+	-	-	-	-	-	+	ND	2
GrC28	2019-11	Basse-Terre	La Moisse	Lamentin	16.280915	-61.65711	Dioscorea rotundata	Grosse-Caille	7	mechanical	yes	own	-	-	-	-	-	-	-	-	ND	0
GrC29	2019-11	Basse-Terre	La Moisse	Lamentin	16.280915	-61.65711	Dioscorea rotundata	Grosse-Caille	7	mechanical	yes	own	-	-	-	-	-	-	-	-	ND	0
GrC30	2019-11	Basse-Terre	La Moisse	Lamentin	16.280915	-61.65711	Dioscorea rotundata	Grosse-Caille	7	mechanical	yes	own	-	+	-	-	+	-	-	-	ND	2
Cou10	2019-10	Basse-Terre	Roujol	Petit-Bourg	16.182762	-61.589749	Dioscorea trifida	Cousse-Couche	6	mulching	no	external	+	-	+	-	-	-	-	-	ND	2
Cou11	2019-10	Basse-Terre	Roujol	Petit-Bourg	16.182762	-61.589749	Dioscorea trifida	Cousse-Couche	6	mulching	no	external	+	-	+	-	-	-	-	-	ND	2
Cou12	2019-10	Basse-Terre	Roujol	Petit-Bourg	16.182762	-61.589749	Dioscorea trifida	Cousse-Couche	6	mulching	no	external	+	-	+	-	-	-	-	-	ND	2
Cou13	2019-10	Basse-Terre	Roujol	Petit-Bourg	16.182762	-61.589749	Dioscorea trifida	Cousse-Couche	6	mulching	no	external	+	-	+	-	-	-	-	-	ND	2
Cou14	2019-10	Basse-Terre	Roujol	Petit-Bourg	16.182762	-61.589749	Dioscorea trifida	Cousse-Couche	6	mulching	no	external	+	-	+	-	-	-	-	-	ND	2
Cou15	2019-10	Basse-Terre	Roujol	Petit-Bourg	16.182762	-61.589749	Dioscorea trifida	Cousse-Couche	6	mulching	no	external	+	-	+	-	-	-	-	-	ND	2
Cou16	2019-10	Basse-Terre	Roujol	Petit-Bourg	16.182762	-61.589749	Dioscorea trifida	Cousse-Couche	6	mulching	no	external	+	-	+	-	-	-	-	-	ND	2
Cou17	2019-10	Basse-Terre	Roujol	Petit-Bourg	16.182762	-61.589749	Dioscorea trifida	Cousse-Couche	6	mulching	no	external	+	-	+	-	-	-	-	-	ND	2
Goa21	2019-10	Basse-Terre	Roujol	Petit-Bourg	16.182762	-61.589749	Dioscorea alata	Goana	6	mulching	no	external	-	-	+	+	-	-	-	-	ND	2
Goa22	2019-10	Basse-Terre	Roujol	Petit-Bourg	16.182762	-61.589749	Dioscorea alata	Goana	6	mulching	no	external	-	-	+	+	-	-	-	-	ND	2
Goa23	2019-10	Basse-Terre	Roujol	Petit-Bourg	16.182762	-61.589749	Dioscorea alata	Goana	6	mulching	no	external	+	-	+	+	-	-	-	-	ND	3
Goa24	2019-10	Basse-Terre	Roujol	Petit-Bourg	16.182762	-61.589749	Dioscorea alata	Goana	6	mulching	no	external	+	-	+	+	-	-	-	-	ND	3
Goa25	2019-10	Basse-Terre	Roujol	Petit-Bourg	16.182762	-61.589749	Dioscorea alata	Goana	6	mulching	no	external	+	-	+	+	-	-	-	-	ND	3
Goa26	2019-10	Basse-Terre	Roujol	Petit-Bourg	16.182762	-61.589749	Dioscorea alata	Goana	6	mulching	no	external	+	-	+	+	-	-	-	-	ND	3
Goa27	2019-10	Basse-Terre	Roujol	Petit-Bourg	16.182762	-61.589749	Dioscorea alata	Goana	6	mulching	no	external	+	-	+	+	-	-	-	-	ND	3
Goa28	2019-10	Basse-Terre	Roujol	Petit-Bourg	16.182762	-61.589749	Dioscorea alata	Goana	6	mulching	no	external	-	-	+	+	-	-	-	-	ND	2
Goa29	2019-10	Basse-Terre	Roujol	Petit-Bourg	16.182762	-61.589749	Dioscorea alata	Goana	6	mulching	no	external	+	-	+	+	-	-	-	-	ND	3
Goa30	2019-10	Basse-Terre	Roujol	Petit-Bourg	16.182762	-61.589749	Dioscorea alata	Goana	6	mulching	no	external	+	-	+	+	-	-	-	-	ND	3
Goa31	2019-10	Basse-Terre	Roujol	Petit-Bourg	16.182762	-61.589749	Dioscorea alata	Goana	6	mulching	no	external	+	-	+	+	+	-	-	-	ND	4
Goa32	2019-10	Basse-Terre	Roujol	Petit-Bourg	16.182762	-61.589749	Dioscorea alata	Goana	6	mulching	no	external	+	-	+	+	-	-	-	-	ND	3
Goa33	2019-10	Basse-Terre	Roujol	Petit-Bourg	16.182762	-61.589749	Dioscorea alata	Goana	6	mulching	no	external	+	-	+	+	-	-	-	-	ND	3
Goa34	2019-10	Basse-Terre	Roujol	Petit-Bourg	16.182762	-61.589749	Dioscorea alata	Goana	6	mulching	no	external	-	-	+	+	-	-	-	-	ND	2
Goa35	2019-10	Basse-Terre	Roujol	Petit-Bourg	16.182762	-61.589749	Dioscorea alata	Goana	6	mulching	no	external	-	-	-	+	-	-	-	-	ND	1
Goa36	2019-10	Basse-Terre	Roujol	Petit-Bourg	16.182762	-61.589749	Dioscorea alata	Goana	6	mulching	no	external	-	-	-	+	-	-	-	-	ND	1
Goa37	2019-10	Basse-Terre	Roujol	Petit-Bourg	16.182762	-61.589749	Dioscorea alata	Goana	6	mulching	no	external	+	-	+	+	-	-	-	-	ND	3
Goa38	2019-10	Basse-Terre	Roujol	Petit-Bourg	16.182762	-61.589749	Dioscorea alata	Goana	6	mulching	no	external	+	-	+	+	-	-	-	-	ND	3
Goa39	2019-10	Basse-Terre	Roujol	Petit-Bourg	16.182762	-61.589749	Dioscorea alata	Goana	6	mulching	no	external	+	-	+	+	-	-	-	-	ND	3
Goa40	2019-10	Basse-Terre	Roujol	Petit-Bourg	16.182762	-61.589749	Dioscorea alata	Goana	6	mulching	no	external	-	-	+	+	-	-	-	-	ND	2
Kab21	2019-10	Basse-Terre	Roujol	Petit-Bourg	16.182762	-61.589749	Dioscorea alata	Kabusah	6	mulching	no	external	-	-	+	-	-	-	-	-	ND	1
Kab22	2019-10	Basse-Terre	Roujol	Petit-Bourg	16.182762	-61.589749	Dioscorea alata	Kabusah	6	mulching	no	external	+	-	+	+	-	-	-	-	ND	3
Kab23	2019-10	Basse-Terre	Roujol	Petit-Bourg	16.182762	-61.589749	Dioscorea alata	Kabusah	6	mulching	no	external	+	-	+	+	-	-	-	-	ND	3
Kab24	2019-10	Basse-Terre	Roujol	Petit-Bourg	16.182762	-61.589749	Dioscorea alata	Kabusah	6	mulching	no	external	-	-	+	+	-	-	-	-	ND	2
Kab25	2019-10	Basse-Terre	Roujol	Petit-Bourg	16.182762	-61.589749	Dioscorea alata	Kabusah	6	mulching	no	external	-	-	+	+	-	-	-	-	ND	2
Kab26	2019-10	Basse-Terre	Roujol	Petit-Bourg	16.182762	-61.589749	Dioscorea alata	Kabusah	6	mulching	no	external	-	-	-	+	+	-	-	-	ND	2
Kab27	2019-10	Basse-Terre	Roujol	Petit-Bourg	16.182762	-61.589749	Dioscorea alata	Kabusah	6	mulching	no	external	-	-	+	+	-	-	-	-	ND	2
Kab28	2019-10	Basse-Terre	Roujol	Petit-Bourg	16.182762	-61.589749	Dioscorea alata	Kabusah	6	mulching	no	external	-	-	+	+	-	-	-	-	ND	2
Kab29	2019-10	Basse-Terre	Roujol	Petit-Bourg	16.182762	-61.589749	Dioscorea alata	Kabusah	6	mulching	no	external	-	-	+	+	-	-	-	-	ND	2
Kab30	2019-10	Basse-Terre	Roujol	Petit-Bourg	16.182762	-61.589749	Dioscorea alata	Kabusah	6	mulching	no	external	-	-	-	-	-	-	-	-	ND	0
Kab31	2019-10	Basse-Terre	Roujol	Petit-Bourg	16.182762	-61.589749	Dioscorea alata	Kabusah	6	mulching	no	external	-	-	-	-	-	-	-	-	ND	0
Kab32	2019-10	Basse-Terre	Roujol	Petit-Bourg	16.182762	-61.589749	Dioscorea alata	Kabusah	6	mulching	no	external	-	-	+	-	-	-	-	-	ND	1
Kab33	2019-10	Basse-Terre	Roujol	Petit-Bourg	16.182762	-61.589749	Dioscorea alata	Kabusah	6	mulching	no	external	-	-	+	+	+	-	-	-	ND	3
Kab34	2019-10	Basse-Terre	Roujol	Petit-Bourg	16.182762	-61.589749	Dioscorea alata	Kabusah	6	mulching	no	external	+	-	+	+	-	-	-	-	ND	3
Kab35	2019-10	Basse-Terre	Roujol	Petit-Bourg	16.182762	-61.589749	Dioscorea alata	Kabusah	6	mulching	no	external	+	-	-	+	-	-	-	-	ND	2
Kab36	2019-10	Basse-Terre	Roujol	Petit-Bourg	16.182762	-61.589749	Dioscorea alata	Kabusah	6	mulching	no	external	+	-	-	+	-	-	-	-	ND	2
Kab37	2019-10	Basse-Terre	Roujol	Petit-Bourg	16.182762	-61.589749	Dioscorea alata	Kabusah	6	mulching	no	external	+	-	-	+	-	-	-	-	ND	2
Kab38	2019-10	Basse-Terre	Roujol	Petit-Bourg	16.182762	-61.589749	Dioscorea alata	Kabusah	6	mulching	no	external	-	-	+	+	-	-	-	-	ND	2
Kab39	2019-10	Basse-Terre	Roujol	Petit-Bourg	16.182762	-61.589749	Dioscorea alata	Kabusah	6	mulching	no	external	-	-	+	+	-	-	-	-	ND	2
Kab40	2019-10	Basse-Terre	Roujol	Petit-Bourg	16.182762	-61.589749	Dioscorea alata	Kabusah	6	mulching	no	external	-	-	+	+	+	-	-	-	ND	3
Pac10	2019-10	Basse-Terre	Roujol	Petit-Bourg	16.182762	-61.589749	Dioscorea alata	Pacala	6	mulching	no	external	+	-	+	+	-	-	-	-	ND	3
Pac11	2019-10	Basse-Terre	Roujol	Petit-Bourg	16.182762	-61.589749	Dioscorea alata	Pacala	6	mulching	no	external	+	-	+	+	+	-	-	-	ND	4
Pac12	2019-10	Basse-Terre	Roujol	Petit-Bourg	16.182762	-61.589749	Dioscorea alata	Pacala	6	mulching	no	external	+	-	+	+	-	-	-	-	ND	3
Pac13	2019-10	Basse-Terre	Roujol	Petit-Bourg	16.182762	-61.589749	Dioscorea alata	Pacala	6	mulching	no	external	+	-	+	+	+	-	-	-	ND	4
Pac14	2019-10	Basse-Terre	Roujol	Petit-Bourg	16.182762	-61.589749	Dioscorea alata	Pacala	6	mulching	no	external	+	-	+	+	-	-	-	-	ND	3
Pac15	2019-10	Basse-Terre	Roujol	Petit-Bourg	16.182762	-61.589749	Dioscorea alata	Pacala	6	mulching	no	external	+	-	+	+	+	-	-	-	ND	4
Pac16	2019-10	Basse-Terre	Roujol	Petit-Bourg	16.182762	-61.589749	Dioscorea alata	Pacala	6	mulching	no	external	+	-	+	+	+	-	-	-	ND	4
Pac17	2019-10	Basse-Terre	Roujol	Petit-Bourg	16.182762	-61.589749	Dioscorea alata	Pacala	6	mulching	no	external	+	-	+	+	-	-	-	-	ND	3
Adv31	2019-10	Basse-Terre	Roujol	Petit-Bourg	16.182762	-61.589749	Phyllanthus debilis	NA	6	mulching	no	external	-	-	-	-	-	-	-	-	ND	0
Adv32	2019-10	Basse-Terre	Roujol	Petit-Bourg	16.182762	-61.589749	Tridax procumbens	NA	6	mulching	no	external	-	-	-	-	-	-	-	-	ND	0
Adv33	2019-10	Basse-Terre	Roujol	Petit-Bourg	16.182762	-61.589749	Indigofera spicata	NA	6	mulching	no	external	-	-	-	-	-	-	-	-	ND	0
Adv34	2019-10	Basse-Terre	Roujol	Petit-Bourg	16.182762	-61.589749	Emilia fosbergii	NA	6	mulching	no	external	-	-	-	-	-	-	-	-	ND	0
Adv35	2019-10	Basse-Terre	Roujol	Petit-Bourg	16.182762	-61.589749	Vernonia cinerea	NA	6	mulching	no	external	-	-	-	-	-	-	-	-	ND	0
Adv36	2019-10	Basse-Terre	Roujol	Petit-Bourg	16.182762	-61.589749	Mucuna pruriens	NA	6	mulching	no	external	-	-	-	-	-	-	-	-	ND	0
Adv37	2019-10	Basse-Terre	Roujol	Petit-Bourg	16.182762	-61.589749	Cleome rutidosperma	NA	6	mulching	no	external	-	-	-	-	-	-	-	-	ND	0
Adv38	2019-10	Basse-Terre	Roujol	Petit-Bourg	16.182762	-61.589749	Ipomoea nil	NA	6	mulching	no	external	-	-	-	-	-	-	-	-	ND	0
Adv39	2019-10	Basse-Terre	Roujol	Petit-Bourg	16.182762	-61.589749	Calopogonium mucunoides	NA	6	mulching	no	external	-	-	-	-	-	-	-	-	ND	0
Adv40	2019-10	Basse-Terre	Roujol	Petit-Bourg	16.182762	-61.589749	Aeschynomene americana	NA	6	mulching	no	external	-	-	-	-	-	-	-	-	ND	0
Adv41	2019-10	Basse-Terre	Roujol	Petit-Bourg	16.182762	-61.589749	Tridax procumbens	NA	6	mulching	no	external	-	-	-	-	-	-	-	-	ND	0
GrC50	2019-11	Basse-Terre	Trinité	Petit-Bourg	16.218745	-61.612828	Dioscorea rotundata	Grosse-Caille	6	mechanical	yes	own	-	-	+	-	-	-	-	-	ND	1
GrC51	2019-11	Basse-Terre	Trinité	Petit-Bourg	16.218745	-61.612828	Dioscorea rotundata	Grosse-Caille	6	mechanical	yes	own	-	-	+	-	-	-	-	-	ND	1
GrC52	2019-11	Basse-Terre	Trinité	Petit-Bourg	16.218745	-61.612828	Dioscorea rotundata	Grosse-Caille	6	mechanical	yes	own	-	-	+	-	-	-	-	-	ND	1
GrC53	2019-11	Basse-Terre	Trinité	Petit-Bourg	16.218745	-61.612828	Dioscorea rotundata	Grosse-Caille	6	mechanical	yes	own	-	+	+	-	-	-	-	-	ND	2
GrC54	2019-11	Basse-Terre	Trinité	Petit-Bourg	16.218745	-61.612828	Dioscorea rotundata	Grosse-Caille	6	mechanical	yes	own	-	-	+	-	-	-	-	-	ND	1
GrC55	2019-11	Basse-Terre	Trinité	Petit-Bourg	16.218745	-61.612828	Dioscorea rotundata	Grosse-Caille	6	mechanical	yes	own	-	-	+	-	-	-	-	-	ND	1
GrC56	2019-11	Basse-Terre	Trinité	Petit-Bourg	16.218745	-61.612828	Dioscorea rotundata	Grosse-Caille	6	mechanical	yes	own	-	-	+	-	-	-	-	-	ND	1
GrC57	2019-11	Basse-Terre	Trinité	Petit-Bourg	16.218745	-61.612828	Dioscorea rotundata	Grosse-Caille	6	mechanical	yes	own	-	-	+	-	-	-	-	-	ND	1
IgJ10	2019-11	Basse-Terre	Trinité	Petit-Bourg	16.218745	-61.612828	Dioscorea cayenensis	Igname Jaune	6	mechanical	yes	own	-	-	+	-	+	-	-	+	ND	3
IgJ11	2019-11	Basse-Terre	Trinité	Petit-Bourg	16.218745	-61.612828	Dioscorea cayenensis	Igname Jaune	6	mechanical	yes	own	-	+	+	-	+	-	-	+	ND	4
IgJ12	2019-11	Basse-Terre	Trinité	Petit-Bourg	16.218745	-61.612828	Dioscorea cayenensis	Igname Jaune	6	mechanical	yes	own	-	-	+	-	+	-	-	+	ND	3
IgJ13	2019-11	Basse-Terre	Trinité	Petit-Bourg	16.218745	-61.612828	Dioscorea cayenensis	Igname Jaune	6	mechanical	yes	own	-	+	+	-	+	-	-	+	ND	4
IgJ14	2019-11	Basse-Terre	Trinité	Petit-Bourg	16.218745	-61.612828	Dioscorea cayenensis	Igname Jaune	6	mechanical	yes	own	-	+	+	-	+	-	-	-	ND	3
IgJ15	2019-11	Basse-Terre	Trinité	Petit-Bourg	16.218745	-61.612828	Dioscorea cayenensis	Igname Jaune	6	mechanical	yes	own	-	+	+	-	+	-	-	+	ND	4
IgJ16	2019-11	Basse-Terre	Trinité	Petit-Bourg	16.218745	-61.612828	Dioscorea cayenensis	Igname Jaune	6	mechanical	yes	own	-	+	+	-	+	-	-	+	ND	4
IgJ17	2019-11	Basse-Terre	Trinité	Petit-Bourg	16.218745	-61.612828	Dioscorea cayenensis	Igname Jaune	6	mechanical	yes	own	-	-	+	-	+	-	-	+	ND	3
IgJ18	2019-11	Basse-Terre	Trinité	Petit-Bourg	16.218745	-61.612828	Dioscorea cayenensis	Igname Jaune	6	mechanical	yes	own	-	-	-	-	-	-	-	-	ND	0
Kab121*	2019-11	Basse-Terre	Trinité	Petit-Bourg	16.218745	-61.612828	Dioscorea alata	Kabusah	6	mechanical	yes	own	-	-	+	+	-	-	+	-	ND	3
Kab122	2019-11	Basse-Terre	Trinité	Petit-Bourg	16.218745	-61.612828	Dioscorea alata	Kabusah	6	mechanical	yes	own	-	-	+	+	+	-	-	-	ND	3
Kab123	2019-11	Basse-Terre	Trinité	Petit-Bourg	16.218745	-61.612828	Dioscorea alata	Kabusah	6	mechanical	yes	own	-	-	+	+	+	-	-	-	ND	3
Kab124	2019-11	Basse-Terre	Trinité	Petit-Bourg	16.218745	-61.612828	Dioscorea alata	Kabusah	6	mechanical	yes	own	-	-	+	+	+	-	-	-	ND	3
Kab125	2019-11	Basse-Terre	Trinité	Petit-Bourg	16.218745	-61.612828	Dioscorea alata	Kabusah	6	mechanical	yes	own	-	-	+	+	-	-	+	-	ND	3
Kab126	2019-11	Basse-Terre	Trinité	Petit-Bourg	16.218745	-61.612828	Dioscorea alata	Kabusah	6	mechanical	yes	own	-	-	+	-	-	-	+	-	ND	2
Kab127	2019-11	Basse-Terre	Trinité	Petit-Bourg	16.218745	-61.612828	Dioscorea alata	Kabusah	6	mechanical	yes	own	-	-	+	+	+	-	-	-	ND	3
Kab128	2019-11	Basse-Terre	Trinité	Petit-Bourg	16.218745	-61.612828	Dioscorea alata	Kabusah	6	mechanical	yes	own	-	-	+	+	+	-	-	-	ND	3
Kab129	2019-11	Basse-Terre	Trinité	Petit-Bourg	16.218745	-61.612828	Dioscorea alata	Kabusah	6	mechanical	yes	own	-	-	+	+	+	-	-	-	ND	3
Kab130	2019-11	Basse-Terre	Trinité	Petit-Bourg	16.218745	-61.612828	Dioscorea alata	Kabusah	6	mechanical	yes	own	-	-	+	+	-	-	+	-	ND	3
Kab131	2019-11	Basse-Terre	Trinité	Petit-Bourg	16.218745	-61.612828	Dioscorea alata	Kabusah	6	mechanical	yes	own	-	-	+	+	-	-	+	-	ND	3
Kab132	2019-11	Basse-Terre	Trinité	Petit-Bourg	16.218745	-61.612828	Dioscorea alata	Kabusah	6	mechanical	yes	own	+	-	+	+	+	-	-	-	ND	4
Kab133	2019-11	Basse-Terre	Trinité	Petit-Bourg	16.218745	-61.612828	Dioscorea alata	Kabusah	6	mechanical	yes	own	-	-	+	-	+	-	-	-	ND	2
Kab134	2019-11	Basse-Terre	Trinité	Petit-Bourg	16.218745	-61.612828	Dioscorea alata	Kabusah	6	mechanical	yes	own	-	-	+	-	+	-	-	-	ND	2
Kab135	2019-11	Basse-Terre	Trinité	Petit-Bourg	16.218745	-61.612828	Dioscorea alata	Kabusah	6	mechanical	yes	own	-	-	+	+	+	-	-	-	ND	3
Kab136	2019-11	Basse-Terre	Trinité	Petit-Bourg	16.218745	-61.612828	Dioscorea alata	Kabusah	6	mechanical	yes	own	-	-	+	+	+	-	-	-	ND	3
Kab137	2019-11	Basse-Terre	Trinité	Petit-Bourg	16.218745	-61.612828	Dioscorea alata	Kabusah	6	mechanical	yes	own	-	-	+	-	+	-	-	-	ND	2
Kab138	2019-11	Basse-Terre	Trinité	Petit-Bourg	16.218745	-61.612828	Dioscorea alata	Kabusah	6	mechanical	yes	own	-	-	+	-	+	-	-	-	ND	2
Kab139	2019-11	Basse-Terre	Trinité	Petit-Bourg	16.218745	-61.612828	Dioscorea alata	Kabusah	6	mechanical	yes	own	-	-	+	-	+	-	-	-	ND	2
Kab140	2019-11	Basse-Terre	Trinité	Petit-Bourg	16.218745	-61.612828	Dioscorea alata	Kabusah	6	mechanical	yes	own	-	-	+	-	+	-	-	-	ND	2
Goa101	2019-11	Grande-Terre	Belle Plaine	Les Abymes	16.281371	-61.513222	Dioscorea alata	Goana	7	mechanical	yes	own	-	-	+	+	-	-	-	-	ND	2
Goa102	2019-11	Grande-Terre	Belle Plaine	Les Abymes	16.281371	-61.513222	Dioscorea alata	Goana	7	mechanical	yes	own	-	-	+	+	-	-	-	-	ND	2
Goa103	2019-11	Grande-Terre	Belle Plaine	Les Abymes	16.281371	-61.513222	Dioscorea alata	Goana	7	mechanical	yes	own	-	-	+	+	-	-	-	-	ND	2
Goa104	2019-11	Grande-Terre	Belle Plaine	Les Abymes	16.281371	-61.513222	Dioscorea alata	Goana	7	mechanical	yes	own	-	-	+	+	-	-	-	-	ND	2
Goa105	2019-11	Grande-Terre	Belle Plaine	Les Abymes	16.281371	-61.513222	Dioscorea alata	Goana	7	mechanical	yes	own	-	-	+	+	-	-	-	-	ND	2
Goa106	2019-11	Grande-Terre	Belle Plaine	Les Abymes	16.281371	-61.513222	Dioscorea alata	Goana	7	mechanical	yes	own	+	-	+	+	-	-	-	-	ND	3
Goa107	2019-11	Grande-Terre	Belle Plaine	Les Abymes	16.281371	-61.513222	Dioscorea alata	Goana	7	mechanical	yes	own	-	-	+	+	-	-	-	-	ND	2
Goa108	2019-11	Grande-Terre	Belle Plaine	Les Abymes	16.281371	-61.513222	Dioscorea alata	Goana	7	mechanical	yes	own	-	-	+	+	-	-	-	-	ND	2
Goa109	2019-11	Grande-Terre	Belle Plaine	Les Abymes	16.281371	-61.513222	Dioscorea alata	Goana	7	mechanical	yes	own	-	-	+	+	-	-	-	-	ND	2
Goa110	2019-11	Grande-Terre	Belle Plaine	Les Abymes	16.281371	-61.513222	Dioscorea alata	Goana	7	mechanical	yes	own	-	-	+	+	-	-	-	-	ND	2
Goa111	2019-11	Grande-Terre	Belle Plaine	Les Abymes	16.281371	-61.513222	Dioscorea alata	Goana	7	mechanical	yes	own	-	-	+	+	-	-	-	-	ND	2
Goa112	2019-11	Grande-Terre	Belle Plaine	Les Abymes	16.281371	-61.513222	Dioscorea alata	Goana	7	mechanical	yes	own	-	-	+	+	-	-	-	-	ND	2
Goa113	2019-11	Grande-Terre	Belle Plaine	Les Abymes	16.281371	-61.513222	Dioscorea alata	Goana	7	mechanical	yes	own	-	-	+	+	-	-	-	-	ND	2
Goa114	2019-11	Grande-Terre	Belle Plaine	Les Abymes	16.281371	-61.513222	Dioscorea alata	Goana	7	mechanical	yes	own	-	-	+	+	-	-	-	-	ND	2
Goa115	2019-11	Grande-Terre	Belle Plaine	Les Abymes	16.281371	-61.513222	Dioscorea alata	Goana	7	mechanical	yes	own	-	-	+	+	-	-	-	-	ND	2
Goa116	2019-11	Grande-Terre	Belle Plaine	Les Abymes	16.281371	-61.513222	Dioscorea alata	Goana	7	mechanical	yes	own	-	-	+	+	-	-	-	-	ND	2
Goa117	2019-11	Grande-Terre	Belle Plaine	Les Abymes	16.281371	-61.513222	Dioscorea alata	Goana	7	mechanical	yes	own	-	-	+	+	-	-	-	-	ND	2
Goa118	2019-11	Grande-Terre	Belle Plaine	Les Abymes	16.281371	-61.513222	Dioscorea alata	Goana	7	mechanical	yes	own	-	-	+	+	-	-	-	-	ND	2
Goa119	2019-11	Grande-Terre	Belle Plaine	Les Abymes	16.281371	-61.513222	Dioscorea alata	Goana	7	mechanical	yes	own	-	-	+	+	-	-	-	-	ND	2
Goa120	2019-11	Grande-Terre	Belle Plaine	Les Abymes	16.281371	-61.513222	Dioscorea alata	Goana	7	mechanical	yes	own	-	-	+	-	-	-	-	-	ND	1
Kab101	2019-11	Grande-Terre	Belle Plaine	Les Abymes	16.281371	-61.513222	Dioscorea alata	Kabusah	7	mechanical	yes	own	-	+	-	+	+	-	-	-	ND	3
Kab102	2019-11	Grande-Terre	Belle Plaine	Les Abymes	16.281371	-61.513222	Dioscorea alata	Kabusah	7	mechanical	yes	own	-	+	-	+	+	-	-	-	ND	3
Kab103	2019-11	Grande-Terre	Belle Plaine	Les Abymes	16.281371	-61.513222	Dioscorea alata	Kabusah	7	mechanical	yes	own	-	+	-	+	+	-	-	-	ND	3
Kab104	2019-11	Grande-Terre	Belle Plaine	Les Abymes	16.281371	-61.513222	Dioscorea alata	Kabusah	7	mechanical	yes	own	-	-	-	+	+	-	-	-	ND	2
Kab105	2019-11	Grande-Terre	Belle Plaine	Les Abymes	16.281371	-61.513222	Dioscorea alata	Kabusah	7	mechanical	yes	own	-	-	-	+	+	-	-	-	ND	2
Kab106	2019-11	Grande-Terre	Belle Plaine	Les Abymes	16.281371	-61.513222	Dioscorea alata	Kabusah	7	mechanical	yes	own	-	-	-	+	+	-	-	-	ND	2
Kab107	2019-11	Grande-Terre	Belle Plaine	Les Abymes	16.281371	-61.513222	Dioscorea alata	Kabusah	7	mechanical	yes	own	-	-	-	+	+	-	-	-	ND	2
Kab108	2019-11	Grande-Terre	Belle Plaine	Les Abymes	16.281371	-61.513222	Dioscorea alata	Kabusah	7	mechanical	yes	own	-	-	-	-	+	-	-	-	ND	1
Kab109	2019-11	Grande-Terre	Belle Plaine	Les Abymes	16.281371	-61.513222	Dioscorea alata	Kabusah	7	mechanical	yes	own	-	-	-	+	+	-	-	-	ND	2
Kab110	2019-11	Grande-Terre	Belle Plaine	Les Abymes	16.281371	-61.513222	Dioscorea alata	Kabusah	7	mechanical	yes	own	-	-	-	+	+	-	-	-	ND	2
Kab111	2019-11	Grande-Terre	Belle Plaine	Les Abymes	16.281371	-61.513222	Dioscorea alata	Kabusah	7	mechanical	yes	own	-	-	-	+	-	-	-	-	ND	1
Kab112	2019-11	Grande-Terre	Belle Plaine	Les Abymes	16.281371	-61.513222	Dioscorea alata	Kabusah	7	mechanical	yes	own	-	-	-	+	-	-	-	-	ND	1
Kab113	2019-11	Grande-Terre	Belle Plaine	Les Abymes	16.281371	-61.513222	Dioscorea alata	Kabusah	7	mechanical	yes	own	-	-	-	+	-	-	-	-	ND	1
Kab114	2019-11	Grande-Terre	Belle Plaine	Les Abymes	16.281371	-61.513222	Dioscorea alata	Kabusah	7	mechanical	yes	own	-	-	-	+	-	-	-	-	ND	1
Kab115	2019-11	Grande-Terre	Belle Plaine	Les Abymes	16.281371	-61.513222	Dioscorea alata	Kabusah	7	mechanical	yes	own	-	-	-	+	-	-	-	-	ND	1
Kab116	2019-11	Grande-Terre	Belle Plaine	Les Abymes	16.281371	-61.513222	Dioscorea alata	Kabusah	7	mechanical	yes	own	-	-	-	+	-	-	-	-	ND	1
Kab117	2019-11	Grande-Terre	Belle Plaine	Les Abymes	16.281371	-61.513222	Dioscorea alata	Kabusah	7	mechanical	yes	own	-	-	-	+	-	-	-	-	ND	1
Kab118	2019-11	Grande-Terre	Belle Plaine	Les Abymes	16.281371	-61.513222	Dioscorea alata	Kabusah	7	mechanical	yes	own	-	-	-	-	-	-	-	-	ND	0
Kab119	2019-11	Grande-Terre	Belle Plaine	Les Abymes	16.281371	-61.513222	Dioscorea alata	Kabusah	7	mechanical	yes	own	-	-	-	+	-	-	-	-	ND	1
Kab120	2019-11	Grande-Terre	Belle Plaine	Les Abymes	16.281371	-61.513222	Dioscorea alata	Kabusah	7	mechanical	yes	own	-	-	-	+	-	-	-	-	ND	1
Goa81	2019-11	Grande-Terre	Blanchet	Morne-à-l'Eau	16.326313	-61.420475	Dioscorea alata	Goana	7	mulching	yes	own	-	+	+	+	-	-	-	-	ND	3
Goa82	2019-11	Grande-Terre	Blanchet	Morne-à-l'Eau	16.326313	-61.420475	Dioscorea alata	Goana	7	mulching	yes	own	-	+	+	+	-	-	-	-	ND	3
Goa83	2019-11	Grande-Terre	Blanchet	Morne-à-l'Eau	16.326313	-61.420475	Dioscorea alata	Goana	7	mulching	yes	own	-	+	+	+	-	-	-	-	ND	3
Goa84	2019-11	Grande-Terre	Blanchet	Morne-à-l'Eau	16.326313	-61.420475	Dioscorea alata	Goana	7	mulching	yes	own	-	+	+	+	-	-	-	-	ND	3
Goa85	2019-11	Grande-Terre	Blanchet	Morne-à-l'Eau	16.326313	-61.420475	Dioscorea alata	Goana	7	mulching	yes	own	-	-	+	+	-	-	-	-	ND	2
Goa86	2019-11	Grande-Terre	Blanchet	Morne-à-l'Eau	16.326313	-61.420475	Dioscorea alata	Goana	7	mulching	yes	own	-	-	+	-	-	-	-	-	ND	1
Goa87	2019-11	Grande-Terre	Blanchet	Morne-à-l'Eau	16.326313	-61.420475	Dioscorea alata	Goana	7	mulching	yes	own	-	+	-	+	-	-	-	-	ND	2
Goa88	2019-11	Grande-Terre	Blanchet	Morne-à-l'Eau	16.326313	-61.420475	Dioscorea alata	Goana	7	mulching	yes	own	-	-	+	+	-	-	-	-	ND	2
Goa89	2019-11	Grande-Terre	Blanchet	Morne-à-l'Eau	16.326313	-61.420475	Dioscorea alata	Goana	7	mulching	yes	own	-	-	+	+	-	-	-	-	ND	2
Goa90	2019-11	Grande-Terre	Blanchet	Morne-à-l'Eau	16.326313	-61.420475	Dioscorea alata	Goana	7	mulching	yes	own	-	-	+	+	-	-	-	-	ND	2
Goa91	2019-11	Grande-Terre	Blanchet	Morne-à-l'Eau	16.326313	-61.420475	Dioscorea alata	Goana	7	mulching	yes	own	-	-	+	+	-	-	-	-	ND	2
Goa92	2019-11	Grande-Terre	Blanchet	Morne-à-l'Eau	16.326313	-61.420475	Dioscorea alata	Goana	7	mulching	yes	own	-	-	+	+	-	-	-	-	ND	2
Goa93	2019-11	Grande-Terre	Blanchet	Morne-à-l'Eau	16.326313	-61.420475	Dioscorea alata	Goana	7	mulching	yes	own	-	-	-	+	-	-	-	-	ND	1
Goa94	2019-11	Grande-Terre	Blanchet	Morne-à-l'Eau	16.326313	-61.420475	Dioscorea alata	Goana	7	mulching	yes	own	-	-	-	-	-	-	-	-	ND	0
Goa95	2019-11	Grande-Terre	Blanchet	Morne-à-l'Eau	16.326313	-61.420475	Dioscorea alata	Goana	7	mulching	yes	own	-	-	+	+	-	-	-	-	ND	2
Goa96	2019-11	Grande-Terre	Blanchet	Morne-à-l'Eau	16.326313	-61.420475	Dioscorea alata	Goana	7	mulching	yes	own	-	+	+	+	-	-	-	-	ND	3
Goa97	2019-11	Grande-Terre	Blanchet	Morne-à-l'Eau	16.326313	-61.420475	Dioscorea alata	Goana	7	mulching	yes	own	-	+	+	+	-	-	-	-	ND	3
Goa98	2019-11	Grande-Terre	Blanchet	Morne-à-l'Eau	16.326313	-61.420475	Dioscorea alata	Goana	7	mulching	yes	own	-	-	+	+	-	-	-	-	ND	2
Goa99	2019-11	Grande-Terre	Blanchet	Morne-à-l'Eau	16.326313	-61.420475	Dioscorea alata	Goana	7	mulching	yes	own	-	-	+	+	-	-	-	-	ND	2
Goa100	2019-11	Grande-Terre	Blanchet	Morne-à-l'Eau	16.326313	-61.420475	Dioscorea alata	Goana	7	mulching	yes	own	-	-	+	+	-	-	-	-	ND	2
Kab81	2019-11	Grande-Terre	Blanchet	Morne-à-l'Eau	16.326313	-61.420475	Dioscorea alata	Kabusah	7	mulching	yes	own	-	+	+	+	-	-	-	-	ND	3
Kab82	2019-11	Grande-Terre	Blanchet	Morne-à-l'Eau	16.326313	-61.420475	Dioscorea alata	Kabusah	7	mulching	yes	own	-	+	+	+	-	-	-	-	ND	3
Kab83	2019-11	Grande-Terre	Blanchet	Morne-à-l'Eau	16.326313	-61.420475	Dioscorea alata	Kabusah	7	mulching	yes	own	-	-	+	+	-	-	-	-	ND	2
Kab84	2019-11	Grande-Terre	Blanchet	Morne-à-l'Eau	16.326313	-61.420475	Dioscorea alata	Kabusah	7	mulching	yes	own	-	+	+	+	-	-	-	-	ND	3
Kab85	2019-11	Grande-Terre	Blanchet	Morne-à-l'Eau	16.326313	-61.420475	Dioscorea alata	Kabusah	7	mulching	yes	own	-	-	+	+	-	-	-	-	ND	2
Kab86	2019-11	Grande-Terre	Blanchet	Morne-à-l'Eau	16.326313	-61.420475	Dioscorea alata	Kabusah	7	mulching	yes	own	-	-	+	+	-	-	-	-	ND	2
Kab87	2019-11	Grande-Terre	Blanchet	Morne-à-l'Eau	16.326313	-61.420475	Dioscorea alata	Kabusah	7	mulching	yes	own	-	-	+	+	-	-	-	-	ND	2
Kab88	2019-11	Grande-Terre	Blanchet	Morne-à-l'Eau	16.326313	-61.420475	Dioscorea alata	Kabusah	7	mulching	yes	own	-	-	+	+	-	-	-	-	ND	2
Kab89	2019-11	Grande-Terre	Blanchet	Morne-à-l'Eau	16.326313	-61.420475	Dioscorea alata	Kabusah	7	mulching	yes	own	-	+	+	+	-	-	-	-	ND	3
Kab90	2019-11	Grande-Terre	Blanchet	Morne-à-l'Eau	16.326313	-61.420475	Dioscorea alata	Kabusah	7	mulching	yes	own	-	+	+	+	-	-	-	-	ND	3
Kab91	2019-11	Grande-Terre	Blanchet	Morne-à-l'Eau	16.326313	-61.420475	Dioscorea alata	Kabusah	7	mulching	yes	own	-	+	+	+	-	-	-	-	ND	3
Kab92	2019-11	Grande-Terre	Blanchet	Morne-à-l'Eau	16.326313	-61.420475	Dioscorea alata	Kabusah	7	mulching	yes	own	-	+	+	+	-	-	-	-	ND	3
Kab93	2019-11	Grande-Terre	Blanchet	Morne-à-l'Eau	16.326313	-61.420475	Dioscorea alata	Kabusah	7	mulching	yes	own	-	+	+	+	-	-	-	-	ND	3
Kab94	2019-11	Grande-Terre	Blanchet	Morne-à-l'Eau	16.326313	-61.420475	Dioscorea alata	Kabusah	7	mulching	yes	own	-	+	+	+	-	-	-	-	ND	3
Kab95	2019-11	Grande-Terre	Blanchet	Morne-à-l'Eau	16.326313	-61.420475	Dioscorea alata	Kabusah	7	mulching	yes	own	-	-	+	+	-	-	-	-	ND	2
Kab96	2019-11	Grande-Terre	Blanchet	Morne-à-l'Eau	16.326313	-61.420475	Dioscorea alata	Kabusah	7	mulching	yes	own	-	+	+	+	-	-	-	-	ND	3
Kab97	2019-11	Grande-Terre	Blanchet	Morne-à-l'Eau	16.326313	-61.420475	Dioscorea alata	Kabusah	7	mulching	yes	own	+	+	+	+	-	-	-	-	ND	4
Kab98	2019-11	Grande-Terre	Blanchet	Morne-à-l'Eau	16.326313	-61.420475	Dioscorea alata	Kabusah	7	mulching	yes	own	-	+	+	+	-	-	-	-	ND	3
Kab99	2019-11	Grande-Terre	Blanchet	Morne-à-l'Eau	16.326313	-61.420475	Dioscorea alata	Kabusah	7	mulching	yes	own	-	+	+	+	-	-	-	-	ND	3
Kab100	2019-11	Grande-Terre	Blanchet	Morne-à-l'Eau	16.326313	-61.420475	Dioscorea alata	Kabusah	7	mulching	yes	own	-	+	+	+	-	-	-	-	ND	3
Goa141	2019-11	Grande-Terre	Desbonnes	Saint-François	16.28445	-61.289085	Dioscorea alata	Goana	6	mechanical	yes	external	-	-	+	-	-	-	-	-	ND	1
Goa142	2019-11	Grande-Terre	Desbonnes	Saint-François	16.28445	-61.289085	Dioscorea alata	Goana	6	mechanical	yes	external	-	-	+	-	-	-	-	-	ND	1
Goa143	2019-11	Grande-Terre	Desbonnes	Saint-François	16.28445	-61.289085	Dioscorea alata	Goana	6	mechanical	yes	external	+	-	+	-	-	-	-	-	ND	2
Goa144	2019-11	Grande-Terre	Desbonnes	Saint-François	16.28445	-61.289085	Dioscorea alata	Goana	6	mechanical	yes	external	-	-	+	-	-	-	-	-	ND	1
Goa145	2019-11	Grande-Terre	Desbonnes	Saint-François	16.28445	-61.289085	Dioscorea alata	Goana	6	mechanical	yes	external	+	-	+	+	-	-	-	-	ND	3
Goa146	2019-11	Grande-Terre	Desbonnes	Saint-François	16.28445	-61.289085	Dioscorea alata	Goana	6	mechanical	yes	external	-	-	+	-	-	-	-	-	ND	1
Goa147	2019-11	Grande-Terre	Desbonnes	Saint-François	16.28445	-61.289085	Dioscorea alata	Goana	6	mechanical	yes	external	+	-	+	-	-	-	-	-	ND	2
Goa148	2019-11	Grande-Terre	Desbonnes	Saint-François	16.28445	-61.289085	Dioscorea alata	Goana	6	mechanical	yes	external	-	-	+	-	-	-	-	-	ND	1
Goa149	2019-11	Grande-Terre	Desbonnes	Saint-François	16.28445	-61.289085	Dioscorea alata	Goana	6	mechanical	yes	external	-	-	+	-	-	-	-	-	ND	1
Goa150	2019-11	Grande-Terre	Desbonnes	Saint-François	16.28445	-61.289085	Dioscorea alata	Goana	6	mechanical	yes	external	-	-	+	-	-	-	-	-	ND	1
Goa151	2019-11	Grande-Terre	Desbonnes	Saint-François	16.28445	-61.289085	Dioscorea alata	Goana	6	mechanical	yes	external	-	-	+	-	-	-	-	-	ND	1
Goa152	2019-11	Grande-Terre	Desbonnes	Saint-François	16.28445	-61.289085	Dioscorea alata	Goana	6	mechanical	yes	external	-	-	+	-	-	-	-	-	ND	1
Goa153	2019-11	Grande-Terre	Desbonnes	Saint-François	16.28445	-61.289085	Dioscorea alata	Goana	6	mechanical	yes	external	-	-	+	-	-	-	-	-	ND	1
Goa154	2019-11	Grande-Terre	Desbonnes	Saint-François	16.28445	-61.289085	Dioscorea alata	Goana	6	mechanical	yes	external	-	-	-	-	-	-	-	-	ND	0
Goa155	2019-11	Grande-Terre	Desbonnes	Saint-François	16.28445	-61.289085	Dioscorea alata	Goana	6	mechanical	yes	external	-	-	-	-	-	-	-	-	ND	0
Goa156	2019-11	Grande-Terre	Desbonnes	Saint-François	16.28445	-61.289085	Dioscorea alata	Goana	6	mechanical	yes	external	-	-	-	-	-	-	-	-	ND	0
Goa157	2019-11	Grande-Terre	Desbonnes	Saint-François	16.28445	-61.289085	Dioscorea alata	Goana	6	mechanical	yes	external	-	-	-	-	-	-	-	-	ND	0
Goa158	2019-11	Grande-Terre	Desbonnes	Saint-François	16.28445	-61.289085	Dioscorea alata	Goana	6	mechanical	yes	external	-	-	+	-	-	-	-	-	ND	1
Goa159	2019-11	Grande-Terre	Desbonnes	Saint-François	16.28445	-61.289085	Dioscorea alata	Goana	6	mechanical	yes	external	+	-	+	-	-	-	-	-	ND	2
Goa160	2019-11	Grande-Terre	Desbonnes	Saint-François	16.28445	-61.289085	Dioscorea alata	Goana	6	mechanical	yes	external	-	-	-	-	-	-	-	-	ND	0
Kab141	2019-11	Grande-Terre	Desbonnes	Saint-François	16.28445	-61.289085	Dioscorea alata	Kabusah	6	mechanical	yes	external	-	-	-	-	-	-	-	-	ND	0
Kab142	2019-11	Grande-Terre	Desbonnes	Saint-François	16.28445	-61.289085	Dioscorea alata	Kabusah	6	mechanical	yes	external	-	-	-	-	-	-	-	-	ND	0
Kab143	2019-11	Grande-Terre	Desbonnes	Saint-François	16.28445	-61.289085	Dioscorea alata	Kabusah	6	mechanical	yes	external	-	-	-	-	-	-	-	-	ND	0
Kab144	2019-11	Grande-Terre	Desbonnes	Saint-François	16.28445	-61.289085	Dioscorea alata	Kabusah	6	mechanical	yes	external	-	-	-	-	-	-	-	-	ND	0
Kab145	2019-11	Grande-Terre	Desbonnes	Saint-François	16.28445	-61.289085	Dioscorea alata	Kabusah	6	mechanical	yes	external	-	-	-	-	-	-	-	-	ND	0
Kab146	2019-11	Grande-Terre	Desbonnes	Saint-François	16.28445	-61.289085	Dioscorea alata	Kabusah	6	mechanical	yes	external	-	-	-	-	-	-	-	-	ND	0
Kab147	2019-11	Grande-Terre	Desbonnes	Saint-François	16.28445	-61.289085	Dioscorea alata	Kabusah	6	mechanical	yes	external	-	-	-	-	-	-	-	-	ND	0
Kab148	2019-11	Grande-Terre	Desbonnes	Saint-François	16.28445	-61.289085	Dioscorea alata	Kabusah	6	mechanical	yes	external	-	-	-	-	-	-	-	-	ND	0
Kab149	2019-11	Grande-Terre	Desbonnes	Saint-François	16.28445	-61.289085	Dioscorea alata	Kabusah	6	mechanical	yes	external	-	-	-	-	-	-	-	-	ND	0
Kab150	2019-11	Grande-Terre	Desbonnes	Saint-François	16.28445	-61.289085	Dioscorea alata	Kabusah	6	mechanical	yes	external	-	-	-	-	-	-	-	-	ND	0
Kab151	2019-11	Grande-Terre	Desbonnes	Saint-François	16.28445	-61.289085	Dioscorea alata	Kabusah	6	mechanical	yes	external	-	-	-	-	-	-	-	-	ND	0
Kab152	2019-11	Grande-Terre	Desbonnes	Saint-François	16.28445	-61.289085	Dioscorea alata	Kabusah	6	mechanical	yes	external	-	-	-	-	-	-	-	-	ND	0
Kab153	2019-11	Grande-Terre	Desbonnes	Saint-François	16.28445	-61.289085	Dioscorea alata	Kabusah	6	mechanical	yes	external	-	-	-	-	-	-	-	-	ND	0
Kab154	2019-11	Grande-Terre	Desbonnes	Saint-François	16.28445	-61.289085	Dioscorea alata	Kabusah	6	mechanical	yes	external	-	-	-	-	-	-	-	-	ND	0
Kab155	2019-11	Grande-Terre	Desbonnes	Saint-François	16.28445	-61.289085	Dioscorea alata	Kabusah	6	mechanical	yes	external	-	-	-	-	-	-	-	-	ND	0
Kab156	2019-11	Grande-Terre	Desbonnes	Saint-François	16.28445	-61.289085	Dioscorea alata	Kabusah	6	mechanical	yes	external	-	-	-	-	-	-	-	-	ND	0
Kab157	2019-11	Grande-Terre	Desbonnes	Saint-François	16.28445	-61.289085	Dioscorea alata	Kabusah	6	mechanical	yes	external	-	-	-	-	-	-	-	-	ND	0
Kab158	2019-11	Grande-Terre	Desbonnes	Saint-François	16.28445	-61.289085	Dioscorea alata	Kabusah	6	mechanical	yes	external	-	-	-	-	-	-	-	-	ND	0
Kab159	2019-11	Grande-Terre	Desbonnes	Saint-François	16.28445	-61.289085	Dioscorea alata	Kabusah	6	mechanical	yes	external	-	-	-	-	-	-	-	-	ND	0
Kab160	2019-11	Grande-Terre	Desbonnes	Saint-François	16.28445	-61.289085	Dioscorea alata	Kabusah	6	mechanical	yes	external	-	-	-	-	-	-	-	-	ND	0
Pac40	2019-11	Grande-Terre	Desbonnes	Saint-François	16.28445	-61.289085	Dioscorea alata	Pacala	6	mechanical	yes	external	-	-	-	-	-	-	-	-	ND	0
Pac41	2019-11	Grande-Terre	Desbonnes	Saint-François	16.28445	-61.289085	Dioscorea alata	Pacala	6	mechanical	yes	external	-	-	-	-	-	-	-	-	ND	0
Pac42	2019-11	Grande-Terre	Desbonnes	Saint-François	16.28445	-61.289085	Dioscorea alata	Pacala	6	mechanical	yes	external	-	-	-	-	-	-	-	-	ND	0
Pac43	2019-11	Grande-Terre	Desbonnes	Saint-François	16.28445	-61.289085	Dioscorea alata	Pacala	6	mechanical	yes	external	-	-	-	-	-	-	-	-	ND	0
Pac44	2019-11	Grande-Terre	Desbonnes	Saint-François	16.28445	-61.289085	Dioscorea alata	Pacala	6	mechanical	yes	external	-	-	-	-	-	-	-	-	ND	0
Pac45	2019-11	Grande-Terre	Desbonnes	Saint-François	16.28445	-61.289085	Dioscorea alata	Pacala	6	mechanical	yes	external	-	-	-	+	-	-	-	-	ND	1
Pac46	2019-11	Grande-Terre	Desbonnes	Saint-François	16.28445	-61.289085	Dioscorea alata	Pacala	6	mechanical	yes	external	-	-	-	-	-	-	-	-	ND	0
Pac47	2019-11	Grande-Terre	Desbonnes	Saint-François	16.28445	-61.289085	Dioscorea alata	Pacala	6	mechanical	yes	external	-	-	-	-	-	-	-	-	ND	0
Goa41	2019-10	Grande-Terre	Godet	Petit-Canal	16.402739	-61.488786	Dioscorea alata	Goana	7	mulching	no	own	-	-	+	-	-	-	-	-	ND	1
Goa42	2019-10	Grande-Terre	Godet	Petit-Canal	16.402739	-61.488786	Dioscorea alata	Goana	7	mulching	no	own	+	-	+	-	-	-	-	-	ND	2
Goa43	2019-10	Grande-Terre	Godet	Petit-Canal	16.402739	-61.488786	Dioscorea alata	Goana	7	mulching	no	own	+	-	+	-	-	-	-	-	ND	2
Goa44	2019-10	Grande-Terre	Godet	Petit-Canal	16.402739	-61.488786	Dioscorea alata	Goana	7	mulching	no	own	+	-	+	-	-	-	-	-	ND	2
Goa45	2019-10	Grande-Terre	Godet	Petit-Canal	16.402739	-61.488786	Dioscorea alata	Goana	7	mulching	no	own	-	-	+	-	-	-	-	-	ND	1
Goa46	2019-10	Grande-Terre	Godet	Petit-Canal	16.402739	-61.488786	Dioscorea alata	Goana	7	mulching	no	own	-	-	+	-	-	-	-	-	ND	1
Goa47	2019-10	Grande-Terre	Godet	Petit-Canal	16.402739	-61.488786	Dioscorea alata	Goana	7	mulching	no	own	-	-	+	-	-	-	-	-	ND	1
Goa48	2019-10	Grande-Terre	Godet	Petit-Canal	16.402739	-61.488786	Dioscorea alata	Goana	7	mulching	no	own	-	-	+	-	-	-	-	-	ND	1
Goa49	2019-10	Grande-Terre	Godet	Petit-Canal	16.402739	-61.488786	Dioscorea alata	Goana	7	mulching	no	own	-	-	+	-	-	-	-	-	ND	1
Goa50	2019-10	Grande-Terre	Godet	Petit-Canal	16.402739	-61.488786	Dioscorea alata	Goana	7	mulching	no	own	-	-	+	-	-	-	-	-	ND	1
Goa51	2019-10	Grande-Terre	Godet	Petit-Canal	16.402739	-61.488786	Dioscorea alata	Goana	7	mulching	no	own	+	-	+	+	-	-	-	-	ND	3
Goa52	2019-10	Grande-Terre	Godet	Petit-Canal	16.402739	-61.488786	Dioscorea alata	Goana	7	mulching	no	own	-	-	+	+	-	-	-	-	ND	2
Goa53	2019-10	Grande-Terre	Godet	Petit-Canal	16.402739	-61.488786	Dioscorea alata	Goana	7	mulching	no	own	+	-	+	-	-	-	-	-	ND	2
Goa54	2019-10	Grande-Terre	Godet	Petit-Canal	16.402739	-61.488786	Dioscorea alata	Goana	7	mulching	no	own	-	-	+	-	-	-	-	-	ND	1
Goa55	2019-10	Grande-Terre	Godet	Petit-Canal	16.402739	-61.488786	Dioscorea alata	Goana	7	mulching	no	own	-	-	+	-	-	-	-	-	ND	1
Goa56	2019-10	Grande-Terre	Godet	Petit-Canal	16.402739	-61.488786	Dioscorea alata	Goana	7	mulching	no	own	-	-	+	-	-	-	-	-	ND	1
Goa57	2019-10	Grande-Terre	Godet	Petit-Canal	16.402739	-61.488786	Dioscorea alata	Goana	7	mulching	no	own	+	-	+	+	-	-	-	-	ND	3
Goa58	2019-10	Grande-Terre	Godet	Petit-Canal	16.402739	-61.488786	Dioscorea alata	Goana	7	mulching	no	own	-	-	+	+	-	-	-	-	ND	2
Goa59	2019-10	Grande-Terre	Godet	Petit-Canal	16.402739	-61.488786	Dioscorea alata	Goana	7	mulching	no	own	-	-	+	-	-	-	-	-	ND	1
Goa60	2019-10	Grande-Terre	Godet	Petit-Canal	16.402739	-61.488786	Dioscorea alata	Goana	7	mulching	no	own	-	-	+	+	-	-	-	-	ND	2
Kab41	2019-10	Grande-Terre	Godet	Petit-Canal	16.402739	-61.488786	Dioscorea alata	Kabusah	7	mulching	no	own	-	-	+	+	-	-	-	-	ND	2
Kab42	2019-10	Grande-Terre	Godet	Petit-Canal	16.402739	-61.488786	Dioscorea alata	Kabusah	7	mulching	no	own	-	-	+	+	-	-	-	-	ND	2
Kab43	2019-10	Grande-Terre	Godet	Petit-Canal	16.402739	-61.488786	Dioscorea alata	Kabusah	7	mulching	no	own	-	-	+	-	-	-	-	-	ND	1
Kab44	2019-10	Grande-Terre	Godet	Petit-Canal	16.402739	-61.488786	Dioscorea alata	Kabusah	7	mulching	no	own	-	-	+	-	-	-	-	-	ND	1
Kab45	2019-10	Grande-Terre	Godet	Petit-Canal	16.402739	-61.488786	Dioscorea alata	Kabusah	7	mulching	no	own	+	-	+	-	-	-	-	-	ND	2
Kab46	2019-10	Grande-Terre	Godet	Petit-Canal	16.402739	-61.488786	Dioscorea alata	Kabusah	7	mulching	no	own	+	-	+	+	-	-	-	-	ND	3
Kab47	2019-10	Grande-Terre	Godet	Petit-Canal	16.402739	-61.488786	Dioscorea alata	Kabusah	7	mulching	no	own	+	-	+	+	-	-	-	-	ND	3
Kab48	2019-10	Grande-Terre	Godet	Petit-Canal	16.402739	-61.488786	Dioscorea alata	Kabusah	7	mulching	no	own	+	-	+	+	-	-	-	-	ND	3
Kab49	2019-10	Grande-Terre	Godet	Petit-Canal	16.402739	-61.488786	Dioscorea alata	Kabusah	7	mulching	no	own	-	-	+	+	-	-	-	-	ND	2
Kab50	2019-10	Grande-Terre	Godet	Petit-Canal	16.402739	-61.488786	Dioscorea alata	Kabusah	7	mulching	no	own	+	-	+	+	-	-	-	-	ND	3
Kab51	2019-10	Grande-Terre	Godet	Petit-Canal	16.402739	-61.488786	Dioscorea alata	Kabusah	7	mulching	no	own	-	-	+	+	-	-	-	-	ND	2
Kab52	2019-10	Grande-Terre	Godet	Petit-Canal	16.402739	-61.488786	Dioscorea alata	Kabusah	7	mulching	no	own	-	-	+	+	-	-	-	-	ND	2
Kab53	2019-10	Grande-Terre	Godet	Petit-Canal	16.402739	-61.488786	Dioscorea alata	Kabusah	7	mulching	no	own	+	-	+	+	-	-	-	-	ND	3
Kab54	2019-10	Grande-Terre	Godet	Petit-Canal	16.402739	-61.488786	Dioscorea alata	Kabusah	7	mulching	no	own	+	-	+	+	-	-	-	-	ND	3
Kab55	2019-10	Grande-Terre	Godet	Petit-Canal	16.402739	-61.488786	Dioscorea alata	Kabusah	7	mulching	no	own	+	-	-	-	-	-	-	-	ND	1
Kab56	2019-10	Grande-Terre	Godet	Petit-Canal	16.402739	-61.488786	Dioscorea alata	Kabusah	7	mulching	no	own	+	-	-	-	-	-	-	-	ND	1
Kab57	2019-10	Grande-Terre	Godet	Petit-Canal	16.402739	-61.488786	Dioscorea alata	Kabusah	7	mulching	no	own	+	-	-	-	-	-	-	-	ND	1
Kab58	2019-10	Grande-Terre	Godet	Petit-Canal	16.402739	-61.488786	Dioscorea alata	Kabusah	7	mulching	no	own	+	-	-	-	-	-	-	-	ND	1
Kab59	2019-10	Grande-Terre	Godet	Petit-Canal	16.402739	-61.488786	Dioscorea alata	Kabusah	7	mulching	no	own	+	-	+	-	-	-	-	-	ND	2
Kab60	2019-10	Grande-Terre	Godet	Petit-Canal	16.402739	-61.488786	Dioscorea alata	Kabusah	7	mulching	no	own	-	-	+	-	-	-	-	-	ND	1
Pac20	2019-10	Grande-Terre	Godet	Petit-Canal	16.402739	-61.488786	Dioscorea alata	Pacala	7	mulching	no	own	-	-	+	-	+	-	-	-	ND	2
Pac21	2019-10	Grande-Terre	Godet	Petit-Canal	16.402739	-61.488786	Dioscorea alata	Pacala	7	mulching	no	own	+	-	+	-	-	-	-	-	ND	2
Pac22	2019-10	Grande-Terre	Godet	Petit-Canal	16.402739	-61.488786	Dioscorea alata	Pacala	7	mulching	no	own	+	-	+	+	-	-	-	-	ND	3
Pac23	2019-10	Grande-Terre	Godet	Petit-Canal	16.402739	-61.488786	Dioscorea alata	Pacala	7	mulching	no	own	+	-	+	-	-	-	-	-	ND	2
Pac24	2019-10	Grande-Terre	Godet	Petit-Canal	16.402739	-61.488786	Dioscorea alata	Pacala	7	mulching	no	own	+	-	+	+	-	-	-	-	ND	3
Pac25	2019-10	Grande-Terre	Godet	Petit-Canal	16.402739	-61.488786	Dioscorea alata	Pacala	7	mulching	no	own	+	-	+	+	-	-	-	-	ND	3
Pac26	2019-10	Grande-Terre	Godet	Petit-Canal	16.402739	-61.488786	Dioscorea alata	Pacala	7	mulching	no	own	+	-	+	-	-	-	-	-	ND	2
Pac27	2019-10	Grande-Terre	Godet	Petit-Canal	16.402739	-61.488786	Dioscorea alata	Pacala	7	mulching	no	own	+	-	+	+	+	-	-	-	ND	4
Pli1	2019-10	Grande-Terre	Godet	Petit-Canal	16.402739	-61.488786	Dioscorea alata	Plimbite	7	mulching	no	own	-	-	+	-	-	-	-	-	ND	1
Pli2	2019-10	Grande-Terre	Godet	Petit-Canal	16.402739	-61.488786	Dioscorea alata	Plimbite	7	mulching	no	own	-	-	+	-	-	-	-	-	ND	1
Pli3	2019-10	Grande-Terre	Godet	Petit-Canal	16.402739	-61.488786	Dioscorea alata	Plimbite	7	mulching	no	own	+	-	+	+	-	-	-	-	ND	3
Pli4	2019-10	Grande-Terre	Godet	Petit-Canal	16.402739	-61.488786	Dioscorea alata	Plimbite	7	mulching	no	own	+	-	+	+	-	-	-	-	ND	3
Pli5	2019-10	Grande-Terre	Godet	Petit-Canal	16.402739	-61.488786	Dioscorea alata	Plimbite	7	mulching	no	own	-	-	+	+	-	-	-	-	ND	2
Pli6	2019-10	Grande-Terre	Godet	Petit-Canal	16.402739	-61.488786	Dioscorea alata	Plimbite	7	mulching	no	own	+	-	+	+	-	-	-	-	ND	3
Pli7	2019-10	Grande-Terre	Godet	Petit-Canal	16.402739	-61.488786	Dioscorea alata	Plimbite	7	mulching	no	own	-	-	+	-	-	-	-	-	ND	1
Pli8	2019-10	Grande-Terre	Godet	Petit-Canal	16.402739	-61.488786	Dioscorea alata	Plimbite	7	mulching	no	own	-	-	+	-	-	-	-	-	ND	1
Adv11	2019-10	Grande-Terre	Godet	Petit-Canal	16.402739	-61.488786	Bidens pilosa	NA	7	manual	no	external	-	-	-	-	-	-	-	-	ND	0
Adv12	2019-10	Grande-Terre	Godet	Petit-Canal	16.402739	-61.488786	Mimosa pigra	NA	7	manual	no	external	-	-	-	-	-	-	-	-	ND	0
Adv13	2019-10	Grande-Terre	Godet	Petit-Canal	16.402739	-61.488786	Euphorbia hypericifolia	NA	7	manual	no	external	-	-	-	-	-	-	-	-	ND	0
Adv14	2019-10	Grande-Terre	Godet	Petit-Canal	16.402739	-61.488786	Commelina elegans	NA	7	manual	no	external	-	-	-	-	-	-	-	-	ND	0
Adv15	2019-10	Grande-Terre	Godet	Petit-Canal	16.402739	-61.488786	Ipomoea nil	NA	7	manual	no	external	-	-	-	-	-	-	-	-	ND	0
Adv16	2019-10	Grande-Terre	Godet	Petit-Canal	16.402739	-61.488786	Paspalum virgatum	NA	7	manual	no	external	-	-	-	-	-	-	-	-	ND	0
Adv17	2019-10	Grande-Terre	Godet	Petit-Canal	16.402739	-61.488786	Mucuna pruriens	NA	7	manual	no	external	-	-	-	-	-	-	-	-	ND	0
Adv18	2019-10	Grande-Terre	Godet	Petit-Canal	16.402739	-61.488786	Amaranthus spinosus	NA	7	manual	no	external	-	-	-	-	-	-	-	-	ND	0
Adv19	2019-10	Grande-Terre	Godet	Petit-Canal	16.402739	-61.488786	Commelina diffusa	NA	7	manual	no	external	-	-	-	-	-	-	-	-	ND	0
GrC60	2019-11	Grande-Terre	Grands Fonds	Sainte-Anne	16.26347	-61.424006	Dioscorea rotundata	Grosse-Caille	6	manual	no	own	-	-	-	-	+	-	-	-	ND	1
GrC61	2019-11	Grande-Terre	Grands Fonds	Sainte-Anne	16.26347	-61.424006	Dioscorea rotundata	Grosse-Caille	6	manual	no	own	-	-	-	-	+	-	-	-	ND	1
GrC62	2019-11	Grande-Terre	Grands Fonds	Sainte-Anne	16.26347	-61.424006	Dioscorea rotundata	Grosse-Caille	6	manual	no	own	-	-	-	-	+	-	-	-	ND	1
GrC63	2019-11	Grande-Terre	Grands Fonds	Sainte-Anne	16.26347	-61.424006	Dioscorea rotundata	Grosse-Caille	6	manual	no	own	-	-	-	-	+	-	-	-	ND	1
GrC64	2019-11	Grande-Terre	Grands Fonds	Sainte-Anne	16.26347	-61.424006	Dioscorea rotundata	Grosse-Caille	6	manual	no	own	-	-	-	-	+	-	-	-	ND	1
GrC65	2019-11	Grande-Terre	Grands Fonds	Sainte-Anne	16.26347	-61.424006	Dioscorea rotundata	Grosse-Caille	6	manual	no	own	-	-	-	-	+	-	-	-	ND	1
GrC66	2019-11	Grande-Terre	Grands Fonds	Sainte-Anne	16.26347	-61.424006	Dioscorea rotundata	Grosse-Caille	6	manual	no	own	-	-	-	-	+	-	-	-	ND	1
GrC67	2019-11	Grande-Terre	Grands Fonds	Sainte-Anne	16.26347	-61.424006	Dioscorea rotundata	Grosse-Caille	6	manual	no	own	-	-	-	-	+	-	-	-	ND	1
GrC68	2019-11	Grande-Terre	Grands Fonds	Sainte-Anne	16.26347	-61.424006	Dioscorea rotundata	Grosse-Caille	6	manual	no	own	-	-	-	-	+	-	-	-	ND	1
IgJ20	2019-11	Grande-Terre	Grands Fonds	Sainte-Anne	16.26347	-61.424006	Dioscorea cayenensis	Igname Jaune	6	manual	no	own	-	-	-	-	-	-	-	-	ND	0
IgJ21	2019-11	Grande-Terre	Grands Fonds	Sainte-Anne	16.26347	-61.424006	Dioscorea cayenensis	Igname Jaune	6	manual	no	own	-	-	-	-	-	-	-	-	ND	0
IgJ22	2019-11	Grande-Terre	Grands Fonds	Sainte-Anne	16.26347	-61.424006	Dioscorea cayenensis	Igname Jaune	6	manual	no	own	-	-	-	-	-	-	-	-	ND	0
IgJ23	2019-11	Grande-Terre	Grands Fonds	Sainte-Anne	16.26347	-61.424006	Dioscorea cayenensis	Igname Jaune	6	manual	no	own	-	-	-	-	-	-	-	-	ND	0
IgJ24	2019-11	Grande-Terre	Grands Fonds	Sainte-Anne	16.26347	-61.424006	Dioscorea cayenensis	Igname Jaune	6	manual	no	own	-	-	-	-	-	-	-	-	ND	0
IgJ25	2019-11	Grande-Terre	Grands Fonds	Sainte-Anne	16.26347	-61.424006	Dioscorea cayenensis	Igname Jaune	6	manual	no	own	-	-	-	-	-	-	-	-	ND	0
IgJ26	2019-11	Grande-Terre	Grands Fonds	Sainte-Anne	16.26347	-61.424006	Dioscorea cayenensis	Igname Jaune	6	manual	no	own	-	-	-	-	-	-	-	-	ND	0
IgJ27	2019-11	Grande-Terre	Grands Fonds	Sainte-Anne	16.26347	-61.424006	Dioscorea cayenensis	Igname Jaune	6	manual	no	own	-	-	-	-	-	-	-	-	ND	0
IgJ28	2019-11	Grande-Terre	Grands Fonds	Sainte-Anne	16.26347	-61.424006	Dioscorea cayenensis	Igname Jaune	6	manual	no	own	-	-	-	-	-	-	-	-	ND	0
Goa61	2019-10	Grande-Terre	Le Petit Portland	Anse-Bertrand	16.462118	-61.439613	Dioscorea alata	Goana	6	manual	no	own	+	-	+	+	-	-	-	-	ND	3
Goa62	2019-10	Grande-Terre	Le Petit Portland	Anse-Bertrand	16.462118	-61.439613	Dioscorea alata	Goana	6	manual	no	own	+	-	+	+	-	-	-	-	ND	3
Goa63	2019-10	Grande-Terre	Le Petit Portland	Anse-Bertrand	16.462118	-61.439613	Dioscorea alata	Goana	6	manual	no	own	-	-	+	+	-	-	-	-	ND	2
Goa64	2019-10	Grande-Terre	Le Petit Portland	Anse-Bertrand	16.462118	-61.439613	Dioscorea alata	Goana	6	manual	no	own	-	-	+	+	-	-	-	-	ND	2
Goa65	2019-10	Grande-Terre	Le Petit Portland	Anse-Bertrand	16.462118	-61.439613	Dioscorea alata	Goana	6	manual	no	own	-	-	+	+	-	-	-	-	ND	2
Goa66	2019-10	Grande-Terre	Le Petit Portland	Anse-Bertrand	16.462118	-61.439613	Dioscorea alata	Goana	6	manual	no	own	-	-	+	+	-	-	-	-	ND	2
Goa67	2019-10	Grande-Terre	Le Petit Portland	Anse-Bertrand	16.462118	-61.439613	Dioscorea alata	Goana	6	manual	no	own	-	-	+	+	-	-	-	-	ND	2
Goa68	2019-10	Grande-Terre	Le Petit Portland	Anse-Bertrand	16.462118	-61.439613	Dioscorea alata	Goana	6	manual	no	own	-	-	+	+	-	-	-	-	ND	2
Goa69	2019-10	Grande-Terre	Le Petit Portland	Anse-Bertrand	16.462118	-61.439613	Dioscorea alata	Goana	6	manual	no	own	-	-	+	+	-	-	-	-	ND	2
Goa70	2019-10	Grande-Terre	Le Petit Portland	Anse-Bertrand	16.462118	-61.439613	Dioscorea alata	Goana	6	manual	no	own	-	-	+	+	-	-	-	-	ND	2
Goa71	2019-10	Grande-Terre	Le Petit Portland	Anse-Bertrand	16.462118	-61.439613	Dioscorea alata	Goana	6	manual	no	own	-	-	+	+	-	-	-	-	ND	2
Goa72	2019-10	Grande-Terre	Le Petit Portland	Anse-Bertrand	16.462118	-61.439613	Dioscorea alata	Goana	6	manual	no	own	-	-	+	+	-	-	-	-	ND	2
Goa73	2019-10	Grande-Terre	Le Petit Portland	Anse-Bertrand	16.462118	-61.439613	Dioscorea alata	Goana	6	manual	no	own	-	-	+	+	-	-	-	-	ND	2
Goa74	2019-10	Grande-Terre	Le Petit Portland	Anse-Bertrand	16.462118	-61.439613	Dioscorea alata	Goana	6	manual	no	own	-	-	+	+	-	-	-	-	ND	2
Goa75	2019-10	Grande-Terre	Le Petit Portland	Anse-Bertrand	16.462118	-61.439613	Dioscorea alata	Goana	6	manual	no	own	-	-	+	+	-	-	-	-	ND	2
Goa76	2019-10	Grande-Terre	Le Petit Portland	Anse-Bertrand	16.462118	-61.439613	Dioscorea alata	Goana	6	manual	no	own	-	-	+	+	-	-	-	-	ND	2
Goa77	2019-10	Grande-Terre	Le Petit Portland	Anse-Bertrand	16.462118	-61.439613	Dioscorea alata	Goana	6	manual	no	own	-	-	+	+	-	-	-	-	ND	2
Goa78	2019-10	Grande-Terre	Le Petit Portland	Anse-Bertrand	16.462118	-61.439613	Dioscorea alata	Goana	6	manual	no	own	-	-	+	+	-	-	-	-	ND	2
Goa79	2019-10	Grande-Terre	Le Petit Portland	Anse-Bertrand	16.462118	-61.439613	Dioscorea alata	Goana	6	manual	no	own	-	-	+	+	-	-	-	-	ND	2
Goa80	2019-10	Grande-Terre	Le Petit Portland	Anse-Bertrand	16.462118	-61.439613	Dioscorea alata	Goana	6	manual	no	own	-	-	+	+	-	-	-	-	ND	2
Kab61	2019-10	Grande-Terre	Le Petit Portland	Anse-Bertrand	16.462118	-61.439613	Dioscorea alata	Kabusah	6	manual	no	own	-	-	+	+	-	-	-	-	ND	2
Kab62	2019-10	Grande-Terre	Le Petit Portland	Anse-Bertrand	16.462118	-61.439613	Dioscorea alata	Kabusah	6	manual	no	own	-	-	+	+	-	-	-	-	ND	2
Kab63	2019-10	Grande-Terre	Le Petit Portland	Anse-Bertrand	16.462118	-61.439613	Dioscorea alata	Kabusah	6	manual	no	own	-	-	+	-	-	-	-	-	ND	1
Kab64	2019-10	Grande-Terre	Le Petit Portland	Anse-Bertrand	16.462118	-61.439613	Dioscorea alata	Kabusah	6	manual	no	own	-	-	+	-	-	-	-	-	ND	1
Kab65	2019-10	Grande-Terre	Le Petit Portland	Anse-Bertrand	16.462118	-61.439613	Dioscorea alata	Kabusah	6	manual	no	own	-	-	+	+	-	-	-	-	ND	2
Kab66	2019-10	Grande-Terre	Le Petit Portland	Anse-Bertrand	16.462118	-61.439613	Dioscorea alata	Kabusah	6	manual	no	own	-	+	+	+	-	-	-	-	ND	3
Kab67	2019-10	Grande-Terre	Le Petit Portland	Anse-Bertrand	16.462118	-61.439613	Dioscorea alata	Kabusah	6	manual	no	own	-	-	+	+	-	-	-	-	ND	2
Kab68	2019-10	Grande-Terre	Le Petit Portland	Anse-Bertrand	16.462118	-61.439613	Dioscorea alata	Kabusah	6	manual	no	own	-	-	+	+	-	-	-	-	ND	2
Kab69	2019-10	Grande-Terre	Le Petit Portland	Anse-Bertrand	16.462118	-61.439613	Dioscorea alata	Kabusah	6	manual	no	own	-	-	+	+	-	-	-	-	ND	2
Kab70	2019-10	Grande-Terre	Le Petit Portland	Anse-Bertrand	16.462118	-61.439613	Dioscorea alata	Kabusah	6	manual	no	own	-	-	+	+	-	-	-	-	ND	2
Kab71**	2019-10	Grande-Terre	Le Petit Portland	Anse-Bertrand	16.462118	-61.439613	Dioscorea alata	Kabusah	6	manual	no	own	-	-	+	+	-	-	-	-	ND	2
Kab72	2019-10	Grande-Terre	Le Petit Portland	Anse-Bertrand	16.462118	-61.439613	Dioscorea alata	Kabusah	6	manual	no	own	+	-	+	+	-	-	-	-	ND	3
Kab73	2019-10	Grande-Terre	Le Petit Portland	Anse-Bertrand	16.462118	-61.439613	Dioscorea alata	Kabusah	6	manual	no	own	-	-	+	+	-	-	-	-	ND	2
Kab74	2019-10	Grande-Terre	Le Petit Portland	Anse-Bertrand	16.462118	-61.439613	Dioscorea alata	Kabusah	6	manual	no	own	-	-	+	+	-	-	-	-	ND	2
Kab75	2019-10	Grande-Terre	Le Petit Portland	Anse-Bertrand	16.462118	-61.439613	Dioscorea alata	Kabusah	6	manual	no	own	-	-	+	+	-	-	-	-	ND	2
Kab76	2019-10	Grande-Terre	Le Petit Portland	Anse-Bertrand	16.462118	-61.439613	Dioscorea alata	Kabusah	6	manual	no	own	-	-	+	+	-	-	-	-	ND	2
Kab77	2019-10	Grande-Terre	Le Petit Portland	Anse-Bertrand	16.462118	-61.439613	Dioscorea alata	Kabusah	6	manual	no	own	-	-	+	-	-	-	-	-	ND	1
Kab78	2019-10	Grande-Terre	Le Petit Portland	Anse-Bertrand	16.462118	-61.439613	Dioscorea alata	Kabusah	6	manual	no	own	-	-	+	+	-	-	-	-	ND	2
Kab79	2019-10	Grande-Terre	Le Petit Portland	Anse-Bertrand	16.462118	-61.439613	Dioscorea alata	Kabusah	6	manual	no	own	-	-	+	+	-	-	-	-	ND	2
Kab80	2019-10	Grande-Terre	Le Petit Portland	Anse-Bertrand	16.462118	-61.439613	Dioscorea alata	Kabusah	6	manual	no	own	-	-	+	+	-	-	-	-	ND	2
Pac30	2019-10	Grande-Terre	Le Petit Portland	Anse-Bertrand	16.462118	-61.439613	Dioscorea alata	Pacala	6	manual	no	own	+	-	+	+	-	-	-	-	ND	3
Pac31*	2019-10	Grande-Terre	Le Petit Portland	Anse-Bertrand	16.462118	-61.439613	Dioscorea alata	Pacala	6	manual	no	own	-	-	+	+	-	-	+	-	ND	3
Pac32	2019-10	Grande-Terre	Le Petit Portland	Anse-Bertrand	16.462118	-61.439613	Dioscorea alata	Pacala	6	manual	no	own	+	-	+	+	-	-	-	-	ND	3
Pac33	2019-10	Grande-Terre	Le Petit Portland	Anse-Bertrand	16.462118	-61.439613	Dioscorea alata	Pacala	6	manual	no	own	-	-	+	+	-	-	-	-	ND	2
Pac34	2019-10	Grande-Terre	Le Petit Portland	Anse-Bertrand	16.462118	-61.439613	Dioscorea alata	Pacala	6	manual	no	own	-	-	+	+	-	-	-	-	ND	2
Pac35	2019-10	Grande-Terre	Le Petit Portland	Anse-Bertrand	16.462118	-61.439613	Dioscorea alata	Pacala	6	manual	no	own	+	-	+	+	-	-	-	-	ND	3
Pac36	2019-10	Grande-Terre	Le Petit Portland	Anse-Bertrand	16.462118	-61.439613	Dioscorea alata	Pacala	6	manual	no	own	+	-	+	+	-	-	-	-	ND	3
Pac37	2019-10	Grande-Terre	Le Petit Portland	Anse-Bertrand	16.462118	-61.439613	Dioscorea alata	Pacala	6	manual	no	own	+	-	+	+	-	-	-	-	ND	3
Pli10	2019-10	Grande-Terre	Le Petit Portland	Anse-Bertrand	16.462118	-61.439613	Dioscorea alata	Plimbite	6	manual	no	own	-	-	+	+	-	-	-	-	ND	2
Pli11	2019-10	Grande-Terre	Le Petit Portland	Anse-Bertrand	16.462118	-61.439613	Dioscorea alata	Plimbite	6	manual	no	own	-	-	+	+	-	-	-	-	ND	2
Pli12	2019-10	Grande-Terre	Le Petit Portland	Anse-Bertrand	16.462118	-61.439613	Dioscorea alata	Plimbite	6	manual	no	own	-	-	+	+	-	-	-	-	ND	2
Pli13	2019-10	Grande-Terre	Le Petit Portland	Anse-Bertrand	16.462118	-61.439613	Dioscorea alata	Plimbite	6	manual	no	own	-	-	+	+	-	-	-	-	ND	2
Pli14	2019-10	Grande-Terre	Le Petit Portland	Anse-Bertrand	16.462118	-61.439613	Dioscorea alata	Plimbite	6	manual	no	own	-	-	+	+	-	-	-	-	ND	2
Pli15	2019-10	Grande-Terre	Le Petit Portland	Anse-Bertrand	16.462118	-61.439613	Dioscorea alata	Plimbite	6	manual	no	own	+	-	+	+	-	-	-	-	ND	3
Pli16	2019-10	Grande-Terre	Le Petit Portland	Anse-Bertrand	16.462118	-61.439613	Dioscorea alata	Plimbite	6	manual	no	own	-	-	+	+	-	-	-	-	ND	2
Pli17	2019-10	Grande-Terre	Le Petit Portland	Anse-Bertrand	16.462118	-61.439613	Dioscorea alata	Plimbite	6	manual	no	own	-	-	+	+	-	-	-	-	ND	2
StV1	2019-10	Grande-Terre	Le Petit Portland	Anse-Bertrand	16.462118	-61.439613	Dioscorea alata	Saint-Vincent	6	manual	no	own	-	-	+	+	-	-	-	-	ND	2
StV2	2019-10	Grande-Terre	Le Petit Portland	Anse-Bertrand	16.462118	-61.439613	Dioscorea alata	Saint-Vincent	6	manual	no	own	-	-	+	+	-	-	-	-	ND	2
StV3	2019-10	Grande-Terre	Le Petit Portland	Anse-Bertrand	16.462118	-61.439613	Dioscorea alata	Saint-Vincent	6	manual	no	own	-	-	+	+	+	-	-	-	ND	3
StV4	2019-10	Grande-Terre	Le Petit Portland	Anse-Bertrand	16.462118	-61.439613	Dioscorea alata	Saint-Vincent	6	manual	no	own	-	-	+	+	+	-	-	-	ND	3
StV5	2019-10	Grande-Terre	Le Petit Portland	Anse-Bertrand	16.462118	-61.439613	Dioscorea alata	Saint-Vincent	6	manual	no	own	-	-	+	+	-	-	-	-	ND	2
StV6	2019-10	Grande-Terre	Le Petit Portland	Anse-Bertrand	16.462118	-61.439613	Dioscorea alata	Saint-Vincent	6	manual	no	own	+	-	+	+	-	-	-	-	ND	3
StV7	2019-10	Grande-Terre	Le Petit Portland	Anse-Bertrand	16.462118	-61.439613	Dioscorea alata	Saint-Vincent	6	manual	no	own	-	-	+	+	-	-	-	-	ND	2
StV8	2019-10	Grande-Terre	Le Petit Portland	Anse-Bertrand	16.462118	-61.439613	Dioscorea alata	Saint-Vincent	6	manual	no	own	-	-	+	+	-	-	-	-	ND	2
Adv1	2019-10	Grande-Terre	Le Petit Portland	Anse-Bertrand	16.462118	-61.439613	Crassocephalum crepidioides	NA	6	manual	no	own	-	-	-	-	-	-	-	-	ND	0
Adv2**	2019-10	Grande-Terre	Le Petit Portland	Anse-Bertrand	16.462118	-61.439613	Cleome viscosa	NA	6	manual	no	own	-	-	+	-	-	-	-	-	ND	1
Adv3	2019-10	Grande-Terre	Le Petit Portland	Anse-Bertrand	16.462118	-61.439613	Euphorbia hypericifolia	NA	6	manual	no	own	-	-	-	-	-	-	-	-	ND	0
Adv4	2019-10	Grande-Terre	Le Petit Portland	Anse-Bertrand	16.462118	-61.439613	Commelina diffusa	NA	6	manual	no	own	-	-	-	-	-	-	-	-	ND	0
Adv5	2019-10	Grande-Terre	Le Petit Portland	Anse-Bertrand	16.462118	-61.439613	Teramnus labialis	NA	6	manual	no	own	-	-	-	-	-	-	-	-	ND	0
Adv6	2019-10	Grande-Terre	Le Petit Portland	Anse-Bertrand	16.462118	-61.439613	Amaranthus spinosus	NA	6	manual	no	own	-	-	-	-	-	-	-	-	ND	0
Goa121	2019-11	Grande-Terre	Saint Guillaume	Le Moule	16.298527	-61.400209	Dioscorea alata	Goana	3	manual	no	external	-	-	+	-	-	-	-	-	ND	1
Goa122	2019-11	Grande-Terre	Saint Guillaume	Le Moule	16.298527	-61.400209	Dioscorea alata	Goana	3	manual	no	external	-	-	+	-	-	-	-	-	ND	1
Goa123	2019-11	Grande-Terre	Saint Guillaume	Le Moule	16.298527	-61.400209	Dioscorea alata	Goana	3	manual	no	external	-	-	+	-	-	-	-	-	ND	1
Goa124	2019-11	Grande-Terre	Saint Guillaume	Le Moule	16.298527	-61.400209	Dioscorea alata	Goana	3	manual	no	external	-	-	+	-	-	-	-	-	ND	1
Goa125	2019-11	Grande-Terre	Saint Guillaume	Le Moule	16.298527	-61.400209	Dioscorea alata	Goana	3	manual	no	external	-	-	+	-	-	-	-	-	ND	1
Goa126	2019-11	Grande-Terre	Saint Guillaume	Le Moule	16.298527	-61.400209	Dioscorea alata	Goana	3	manual	no	external	-	-	+	-	-	-	-	-	ND	1
Goa127	2019-11	Grande-Terre	Saint Guillaume	Le Moule	16.298527	-61.400209	Dioscorea alata	Goana	3	manual	no	external	-	-	+	-	-	-	-	-	ND	1
Goa128	2019-11	Grande-Terre	Saint Guillaume	Le Moule	16.298527	-61.400209	Dioscorea alata	Goana	3	manual	no	external	-	-	+	-	-	-	-	-	ND	1
Goa129	2019-11	Grande-Terre	Saint Guillaume	Le Moule	16.298527	-61.400209	Dioscorea alata	Goana	3	manual	no	external	-	-	+	-	-	-	-	-	ND	1
Goa130	2019-11	Grande-Terre	Saint Guillaume	Le Moule	16.298527	-61.400209	Dioscorea alata	Goana	3	manual	no	external	-	-	+	-	-	-	-	-	ND	1
Goa131	2019-11	Grande-Terre	Saint Guillaume	Le Moule	16.298527	-61.400209	Dioscorea alata	Goana	3	manual	no	external	-	-	+	-	-	-	-	-	ND	1
Goa132	2019-11	Grande-Terre	Saint Guillaume	Le Moule	16.298527	-61.400209	Dioscorea alata	Goana	3	manual	no	external	-	-	+	-	-	-	-	-	ND	1
Goa133	2019-11	Grande-Terre	Saint Guillaume	Le Moule	16.298527	-61.400209	Dioscorea alata	Goana	3	manual	no	external	-	-	+	-	-	-	-	-	ND	1
Goa134	2019-11	Grande-Terre	Saint Guillaume	Le Moule	16.298527	-61.400209	Dioscorea alata	Goana	3	manual	no	external	-	-	+	-	-	-	-	-	ND	1
Goa135	2019-11	Grande-Terre	Saint Guillaume	Le Moule	16.298527	-61.400209	Dioscorea alata	Goana	3	manual	no	external	-	-	+	-	-	-	-	-	ND	1
Goa136	2019-11	Grande-Terre	Saint Guillaume	Le Moule	16.298527	-61.400209	Dioscorea alata	Goana	3	manual	no	external	-	-	+	-	-	-	-	-	ND	1
Goa137	2019-11	Grande-Terre	Saint Guillaume	Le Moule	16.298527	-61.400209	Dioscorea alata	Goana	3	manual	no	external	-	-	+	-	-	-	-	-	ND	1
Goa138	2019-11	Grande-Terre	Saint Guillaume	Le Moule	16.298527	-61.400209	Dioscorea alata	Goana	3	manual	no	external	-	-	+	-	-	-	-	-	ND	1
Goa139	2019-11	Grande-Terre	Saint Guillaume	Le Moule	16.298527	-61.400209	Dioscorea alata	Goana	3	manual	no	external	-	-	+	-	-	-	-	-	ND	1
Goa140	2019-11	Grande-Terre	Saint Guillaume	Le Moule	16.298527	-61.400209	Dioscorea alata	Goana	3	manual	no	external	-	-	+	-	-	-	-	-	ND	1
GrC30	2019-11	Grande-Terre	Saint Guillaume	Le Moule	16.298527	-61.400209	Dioscorea rotundata	Grosse-Caille	3	manual	no	external	-	+	-	-	-	-	-	-	ND	1
GrC31	2019-11	Grande-Terre	Saint Guillaume	Le Moule	16.298527	-61.400209	Dioscorea rotundata	Grosse-Caille	3	manual	no	external	-	+	-	-	-	-	-	-	ND	1
GrC32	2019-11	Grande-Terre	Saint Guillaume	Le Moule	16.298527	-61.400209	Dioscorea rotundata	Grosse-Caille	3	manual	no	external	-	+	-	-	-	-	-	-	ND	1
GrC33	2019-11	Grande-Terre	Saint Guillaume	Le Moule	16.298527	-61.400209	Dioscorea rotundata	Grosse-Caille	3	manual	no	external	-	+	-	-	-	-	-	-	ND	1
GrC34	2019-11	Grande-Terre	Saint Guillaume	Le Moule	16.298527	-61.400209	Dioscorea rotundata	Grosse-Caille	3	manual	no	external	-	+	-	-	-	-	-	-	ND	1
GrC35	2019-11	Grande-Terre	Saint Guillaume	Le Moule	16.298527	-61.400209	Dioscorea rotundata	Grosse-Caille	3	manual	no	external	-	+	-	-	-	-	-	-	ND	1
GrC36	2019-11	Grande-Terre	Saint Guillaume	Le Moule	16.298527	-61.400209	Dioscorea rotundata	Grosse-Caille	3	manual	no	external	-	+	-	-	-	-	-	-	ND	1
GrC37	2019-11	Grande-Terre	Saint Guillaume	Le Moule	16.298527	-61.400209	Dioscorea rotundata	Grosse-Caille	3	manual	no	external	-	+	-	-	-	-	-	-	ND	1
StV10	2019-11	Grande-Terre	Saint Guillaume	Le Moule	16.298527	-61.400209	Dioscorea alata	Saint-Vincent	3	manual	no	external	-	+	-	-	-	-	-	-	ND	1
StV11	2019-11	Grande-Terre	Saint Guillaume	Le Moule	16.298527	-61.400209	Dioscorea alata	Saint-Vincent	3	manual	no	external	-	+	-	-	-	-	-	-	ND	1
StV12	2019-11	Grande-Terre	Saint Guillaume	Le Moule	16.298527	-61.400209	Dioscorea alata	Saint-Vincent	3	manual	no	external	-	+	-	-	-	-	-	-	ND	1
StV13	2019-11	Grande-Terre	Saint Guillaume	Le Moule	16.298527	-61.400209	Dioscorea alata	Saint-Vincent	3	manual	no	external	-	+	-	-	-	-	-	-	ND	1
StV14	2019-11	Grande-Terre	Saint Guillaume	Le Moule	16.298527	-61.400209	Dioscorea alata	Saint-Vincent	3	manual	no	external	-	+	-	-	-	-	-	-	ND	1
StV15	2019-11	Grande-Terre	Saint Guillaume	Le Moule	16.298527	-61.400209	Dioscorea alata	Saint-Vincent	3	manual	no	external	-	+	-	-	-	-	-	-	ND	1
StV16	2019-11	Grande-Terre	Saint Guillaume	Le Moule	16.298527	-61.400209	Dioscorea alata	Saint-Vincent	3	manual	no	external	-	+	-	-	-	-	-	-	ND	1
StV17	2019-11	Grande-Terre	Saint Guillaume	Le Moule	16.298527	-61.400209	Dioscorea alata	Saint-Vincent	3	manual	no	external	-	+	-	-	-	-	-	-	ND	1
Goa161	2019-11	Grande-Terre	Sans Fenêtre	Anse-Bertrand	16.460508	-61.515881	Dioscorea alata	Goana	6	mulching	no	own	-	-	+	+	-	-	-	-	ND	2
Goa162	2019-11	Grande-Terre	Sans Fenêtre	Anse-Bertrand	16.460508	-61.515881	Dioscorea alata	Goana	6	mulching	no	own	-	-	+	+	-	-	-	-	ND	2
Goa163	2019-11	Grande-Terre	Sans Fenêtre	Anse-Bertrand	16.460508	-61.515881	Dioscorea alata	Goana	6	mulching	no	own	-	-	+	+	-	-	-	-	ND	2
Goa164	2019-11	Grande-Terre	Sans Fenêtre	Anse-Bertrand	16.460508	-61.515881	Dioscorea alata	Goana	6	mulching	no	own	-	-	+	+	-	-	-	-	ND	2
Goa165	2019-11	Grande-Terre	Sans Fenêtre	Anse-Bertrand	16.460508	-61.515881	Dioscorea alata	Goana	6	mulching	no	own	-	-	+	+	-	-	-	-	ND	2
Goa166	2019-11	Grande-Terre	Sans Fenêtre	Anse-Bertrand	16.460508	-61.515881	Dioscorea alata	Goana	6	mulching	no	own	-	-	+	+	-	-	-	-	ND	2
Goa167	2019-11	Grande-Terre	Sans Fenêtre	Anse-Bertrand	16.460508	-61.515881	Dioscorea alata	Goana	6	mulching	no	own	-	-	+	+	-	-	-	-	ND	2
Goa168	2019-11	Grande-Terre	Sans Fenêtre	Anse-Bertrand	16.460508	-61.515881	Dioscorea alata	Goana	6	mulching	no	own	-	-	+	+	-	-	-	-	ND	2
Goa169	2019-11	Grande-Terre	Sans Fenêtre	Anse-Bertrand	16.460508	-61.515881	Dioscorea alata	Goana	6	mulching	no	own	-	-	+	+	-	-	-	-	ND	2
Goa170	2019-11	Grande-Terre	Sans Fenêtre	Anse-Bertrand	16.460508	-61.515881	Dioscorea alata	Goana	6	mulching	no	own	-	-	+	+	-	-	-	-	ND	2
Goa171	2019-11	Grande-Terre	Sans Fenêtre	Anse-Bertrand	16.460508	-61.515881	Dioscorea alata	Goana	6	mulching	no	own	-	-	+	+	-	-	-	-	ND	2
Goa172	2019-11	Grande-Terre	Sans Fenêtre	Anse-Bertrand	16.460508	-61.515881	Dioscorea alata	Goana	6	mulching	no	own	-	-	+	+	-	-	-	-	ND	2
Goa173	2019-11	Grande-Terre	Sans Fenêtre	Anse-Bertrand	16.460508	-61.515881	Dioscorea alata	Goana	6	mulching	no	own	-	-	+	+	-	-	-	-	ND	2
Goa174	2019-11	Grande-Terre	Sans Fenêtre	Anse-Bertrand	16.460508	-61.515881	Dioscorea alata	Goana	6	mulching	no	own	-	-	+	+	-	-	-	-	ND	2
Goa175	2019-11	Grande-Terre	Sans Fenêtre	Anse-Bertrand	16.460508	-61.515881	Dioscorea alata	Goana	6	mulching	no	own	-	-	+	+	-	-	-	-	ND	2
Goa176	2019-11	Grande-Terre	Sans Fenêtre	Anse-Bertrand	16.460508	-61.515881	Dioscorea alata	Goana	6	mulching	no	own	-	-	+	+	-	-	-	-	ND	2
Goa177	2019-11	Grande-Terre	Sans Fenêtre	Anse-Bertrand	16.460508	-61.515881	Dioscorea alata	Goana	6	mulching	no	own	-	-	+	+	-	-	-	-	ND	2
Goa178	2019-11	Grande-Terre	Sans Fenêtre	Anse-Bertrand	16.460508	-61.515881	Dioscorea alata	Goana	6	mulching	no	own	-	-	+	+	-	-	-	-	ND	2
Goa179	2019-11	Grande-Terre	Sans Fenêtre	Anse-Bertrand	16.460508	-61.515881	Dioscorea alata	Goana	6	mulching	no	own	-	-	+	+	-	-	-	-	ND	2
Goa180	2019-11	Grande-Terre	Sans Fenêtre	Anse-Bertrand	16.460508	-61.515881	Dioscorea alata	Goana	6	mulching	no	own	-	-	+	+	-	-	-	-	ND	2
GrC70	2019-11	Grande-Terre	Sans Fenêtre	Anse-Bertrand	16.460508	-61.515881	Dioscorea rotundata	Grosse-Caille	6	mulching	no	own	-	-	-	-	-	-	-	-	ND	0
GrC71	2019-11	Grande-Terre	Sans Fenêtre	Anse-Bertrand	16.460508	-61.515881	Dioscorea rotundata	Grosse-Caille	6	mulching	no	own	-	-	-	-	-	-	-	-	ND	0
GrC72	2019-11	Grande-Terre	Sans Fenêtre	Anse-Bertrand	16.460508	-61.515881	Dioscorea rotundata	Grosse-Caille	6	mulching	no	own	-	-	-	-	+	-	-	-	ND	1
GrC73	2019-11	Grande-Terre	Sans Fenêtre	Anse-Bertrand	16.460508	-61.515881	Dioscorea rotundata	Grosse-Caille	6	mulching	no	own	-	-	-	-	-	-	-	-	ND	0
GrC74	2019-11	Grande-Terre	Sans Fenêtre	Anse-Bertrand	16.460508	-61.515881	Dioscorea rotundata	Grosse-Caille	6	mulching	no	own	-	-	-	-	+	-	-	-	ND	1
GrC75	2019-11	Grande-Terre	Sans Fenêtre	Anse-Bertrand	16.460508	-61.515881	Dioscorea rotundata	Grosse-Caille	6	mulching	no	own	-	-	-	-	-	-	-	-	ND	0
GrC76	2019-11	Grande-Terre	Sans Fenêtre	Anse-Bertrand	16.460508	-61.515881	Dioscorea rotundata	Grosse-Caille	6	mulching	no	own	-	-	-	-	-	-	-	-	ND	0
GrC77	2019-11	Grande-Terre	Sans Fenêtre	Anse-Bertrand	16.460508	-61.515881	Dioscorea rotundata	Grosse-Caille	6	mulching	no	own	-	-	-	-	-	-	-	-	ND	0
Pac50	2019-11	Grande-Terre	Sans Fenêtre	Anse-Bertrand	16.460508	-61.515881	Dioscorea alata	Pacala	6	mulching	no	own	-	-	+	+	-	-	-	-	ND	2
Pac51	2019-11	Grande-Terre	Sans Fenêtre	Anse-Bertrand	16.460508	-61.515881	Dioscorea alata	Pacala	6	mulching	no	own	-	-	+	+	-	-	-	-	ND	2
Pac52	2019-11	Grande-Terre	Sans Fenêtre	Anse-Bertrand	16.460508	-61.515881	Dioscorea alata	Pacala	6	mulching	no	own	-	-	+	+	-	-	-	-	ND	2
Pac53	2019-11	Grande-Terre	Sans Fenêtre	Anse-Bertrand	16.460508	-61.515881	Dioscorea alata	Pacala	6	mulching	no	own	-	-	+	+	-	-	-	-	ND	2
Pac54	2019-11	Grande-Terre	Sans Fenêtre	Anse-Bertrand	16.460508	-61.515881	Dioscorea alata	Pacala	6	mulching	no	own	-	-	+	+	-	-	-	-	ND	2
Pac55	2019-11	Grande-Terre	Sans Fenêtre	Anse-Bertrand	16.460508	-61.515881	Dioscorea alata	Pacala	6	mulching	no	own	-	-	+	+	-	-	-	-	ND	2
Pac56	2019-11	Grande-Terre	Sans Fenêtre	Anse-Bertrand	16.460508	-61.515881	Dioscorea alata	Pacala	6	mulching	no	own	-	-	+	+	-	-	-	-	ND	2
Pac57	2019-11	Grande-Terre	Sans Fenêtre	Anse-Bertrand	16.460508	-61.515881	Dioscorea alata	Pacala	6	mulching	no	own	-	-	+	+	+	-	-	-	ND	3
Pli30	2019-11	Grande-Terre	Sans Fenêtre	Anse-Bertrand	16.460508	-61.515881	Dioscorea alata	Plimbite	6	mulching	no	own	-	-	+	+	+	-	-	-	ND	3
Pli31	2019-11	Grande-Terre	Sans Fenêtre	Anse-Bertrand	16.460508	-61.515881	Dioscorea alata	Plimbite	6	mulching	no	own	-	-	+	+	-	-	-	-	ND	2
Pli32	2019-11	Grande-Terre	Sans Fenêtre	Anse-Bertrand	16.460508	-61.515881	Dioscorea alata	Plimbite	6	mulching	no	own	-	-	+	+	-	-	-	-	ND	2
Pli33	2019-11	Grande-Terre	Sans Fenêtre	Anse-Bertrand	16.460508	-61.515881	Dioscorea alata	Plimbite	6	mulching	no	own	-	-	+	+	-	-	-	-	ND	2
Pli34	2019-11	Grande-Terre	Sans Fenêtre	Anse-Bertrand	16.460508	-61.515881	Dioscorea alata	Plimbite	6	mulching	no	own	-	-	+	+	+	-	-	-	ND	3
Pli35	2019-11	Grande-Terre	Sans Fenêtre	Anse-Bertrand	16.460508	-61.515881	Dioscorea alata	Plimbite	6	mulching	no	own	-	-	+	+	-	-	-	-	ND	2
Pli36	2019-11	Grande-Terre	Sans Fenêtre	Anse-Bertrand	16.460508	-61.515881	Dioscorea alata	Plimbite	6	mulching	no	own	-	-	+	+	-	-	-	-	ND	2
Pli37	2019-11	Grande-Terre	Sans Fenêtre	Anse-Bertrand	16.460508	-61.515881	Dioscorea alata	Plimbite	6	mulching	no	own	-	-	+	+	-	-	-	-	ND	2
Adv7	2019-11	Grande-Terre	Sans Fenêtre	Anse-Bertrand	16.460508	-61.515881	Ipomoea nil	NA	6	mulching	no	own	-	-	-	-	-	-	-	-	ND	0
Adv8	2019-11	Grande-Terre	Sans Fenêtre	Anse-Bertrand	16.460508	-61.515881	Euphorbia hypericifolia	NA	6	mulching	no	own	-	-	-	-	-	-	-	-	ND	0
Adv9	2019-11	Grande-Terre	Sans Fenêtre	Anse-Bertrand	16.460508	-61.515881	Ipomoea quamoclit	NA	6	mulching	no	own	-	-	-	-	-	-	-	-	ND	0
Adv10	2019-11	Grande-Terre	Sans Fenêtre	Anse-Bertrand	16.460508	-61.515881	Emilia fosbergii	NA	6	mulching	no	own	-	-	-	-	-	-	-	-	ND	0
Kab161*	2019-12	Marie-Galante	Grand Bassin	Saint-Louis	15.959562	-61.246233	Dioscorea alata	Kabusah	7	mulching	no	external	-	-	-	+	-	-	+	-	ND	2
Kab162*	2019-12	Marie-Galante	Grand Bassin	Saint-Louis	15.959562	-61.246233	Dioscorea alata	Kabusah	7	mulching	no	external	-	-	-	+	-	-	+	-	ND	2
Kab163	2019-12	Marie-Galante	Grand Bassin	Saint-Louis	15.959562	-61.246233	Dioscorea alata	Kabusah	7	mulching	no	external	-	-	-	-	-	-	-	-	ND	0
Kab164	2019-12	Marie-Galante	Grand Bassin	Saint-Louis	15.959562	-61.246233	Dioscorea alata	Kabusah	7	mulching	no	external	-	-	-	+	-	-	+	-	ND	2
Kab165	2019-12	Marie-Galante	Grand Bassin	Saint-Louis	15.959562	-61.246233	Dioscorea alata	Kabusah	7	mulching	no	external	-	-	-	+	-	-	+	-	ND	2
Kab166	2019-12	Marie-Galante	Grand Bassin	Saint-Louis	15.959562	-61.246233	Dioscorea alata	Kabusah	7	mulching	no	external	-	-	-	-	-	-	+	-	ND	1
Kab167*	2019-12	Marie-Galante	Grand Bassin	Saint-Louis	15.959562	-61.246233	Dioscorea alata	Kabusah	7	mulching	no	external	-	-	-	-	-	-	+	-	ND	1
Kab168	2019-12	Marie-Galante	Grand Bassin	Saint-Louis	15.959562	-61.246233	Dioscorea alata	Kabusah	7	mulching	no	external	-	-	-	-	-	-	-	-	ND	0
Kab169	2019-12	Marie-Galante	Grand Bassin	Saint-Louis	15.959562	-61.246233	Dioscorea alata	Kabusah	7	mulching	no	external	-	-	-	-	-	-	-	-	ND	0
Kab170	2019-12	Marie-Galante	Grand Bassin	Saint-Louis	15.959562	-61.246233	Dioscorea alata	Kabusah	7	mulching	no	external	-	-	-	+	-	-	+	-	ND	2
Kab171	2019-12	Marie-Galante	Grand Bassin	Saint-Louis	15.959562	-61.246233	Dioscorea alata	Kabusah	7	mulching	no	external	-	-	-	-	-	-	-	-	ND	0
Kab172	2019-12	Marie-Galante	Grand Bassin	Saint-Louis	15.959562	-61.246233	Dioscorea alata	Kabusah	7	mulching	no	external	-	-	-	-	-	-	-	-	ND	0
Kab173	2019-12	Marie-Galante	Grand Bassin	Saint-Louis	15.959562	-61.246233	Dioscorea alata	Kabusah	7	mulching	no	external	-	-	-	-	-	-	-	-	ND	0
Kab174	2019-12	Marie-Galante	Grand Bassin	Saint-Louis	15.959562	-61.246233	Dioscorea alata	Kabusah	7	mulching	no	external	-	-	-	-	-	-	-	-	ND	0
Kab175	2019-12	Marie-Galante	Grand Bassin	Saint-Louis	15.959562	-61.246233	Dioscorea alata	Kabusah	7	mulching	no	external	-	-	-	-	-	-	-	-	ND	0
Kab176	2019-12	Marie-Galante	Grand Bassin	Saint-Louis	15.959562	-61.246233	Dioscorea alata	Kabusah	7	mulching	no	external	-	-	-	-	-	-	-	-	ND	0
Kab177	2019-12	Marie-Galante	Grand Bassin	Saint-Louis	15.959562	-61.246233	Dioscorea alata	Kabusah	7	mulching	no	external	-	-	-	-	-	-	-	-	ND	0
Kab178	2019-12	Marie-Galante	Grand Bassin	Saint-Louis	15.959562	-61.246233	Dioscorea alata	Kabusah	7	mulching	no	external	-	-	-	-	-	-	-	-	ND	0
Kab179*	2019-12	Marie-Galante	Grand Bassin	Saint-Louis	15.959562	-61.246233	Dioscorea alata	Kabusah	7	mulching	no	external	-	-	-	-	-	-	+	-	ND	1
Kab180	2019-12	Marie-Galante	Grand Bassin	Saint-Louis	15.959562	-61.246233	Dioscorea alata	Kabusah	7	mulching	no	external	-	-	-	-	-	-	-	-	ND	0
GrC90	2019-12	Marie-Galante	Grand Bassin	Saint-Louis	15.959562	-61.246233	Dioscorea rotundata	Grosse-Caille	7	mulching	no	external	-	+	-	-	-	-	-	-	ND	1
GrC91	2019-12	Marie-Galante	Grand Bassin	Saint-Louis	15.959562	-61.246233	Dioscorea rotundata	Grosse-Caille	7	mulching	no	external	-	+	-	-	-	-	-	-	ND	1
GrC92	2019-12	Marie-Galante	Grand Bassin	Saint-Louis	15.959562	-61.246233	Dioscorea rotundata	Grosse-Caille	7	mulching	no	external	-	+	-	-	-	-	-	-	ND	1
GrC93	2019-12	Marie-Galante	Grand Bassin	Saint-Louis	15.959562	-61.246233	Dioscorea rotundata	Grosse-Caille	7	mulching	no	external	-	+	-	-	-	-	-	-	ND	1
GrC94	2019-12	Marie-Galante	Grand Bassin	Saint-Louis	15.959562	-61.246233	Dioscorea rotundata	Grosse-Caille	7	mulching	no	external	-	+	-	-	-	-	-	-	ND	1
GrC95	2019-12	Marie-Galante	Grand Bassin	Saint-Louis	15.959562	-61.246233	Dioscorea rotundata	Grosse-Caille	7	mulching	no	external	-	+	-	-	-	-	-	-	ND	1
GrC96	2019-12	Marie-Galante	Grand Bassin	Saint-Louis	15.959562	-61.246233	Dioscorea rotundata	Grosse-Caille	7	mulching	no	external	-	+	-	-	-	-	-	-	ND	1
GrC97	2019-12	Marie-Galante	Grand Bassin	Saint-Louis	15.959562	-61.246233	Dioscorea rotundata	Grosse-Caille	7	mulching	no	external	-	+	-	-	-	-	-	-	ND	1
PPo30	2019-12	Marie-Galante	Grand Bassin	Saint-Louis	15.959562	-61.246233	Dioscorea esculenta	Pas-Possible	7	mulching	no	external	-	-	+	-	-	-	-	-	ND	1
PPo31	2019-12	Marie-Galante	Grand Bassin	Saint-Louis	15.959562	-61.246233	Dioscorea esculenta	Pas-Possible	7	mulching	no	external	-	-	-	-	-	-	-	-	ND	0
PPo32	2019-12	Marie-Galante	Grand Bassin	Saint-Louis	15.959562	-61.246233	Dioscorea esculenta	Pas-Possible	7	mulching	no	external	-	-	+	-	-	-	-	-	ND	1
PPo33	2019-12	Marie-Galante	Grand Bassin	Saint-Louis	15.959562	-61.246233	Dioscorea esculenta	Pas-Possible	7	mulching	no	external	-	-	+	-	-	-	-	-	ND	1
PPo34	2019-12	Marie-Galante	Grand Bassin	Saint-Louis	15.959562	-61.246233	Dioscorea esculenta	Pas-Possible	7	mulching	no	external	-	-	+	-	-	-	-	-	ND	1
PPo35	2019-12	Marie-Galante	Grand Bassin	Saint-Louis	15.959562	-61.246233	Dioscorea esculenta	Pas-Possible	7	mulching	no	external	-	-	+	-	-	-	-	-	ND	1
PPo36	2019-12	Marie-Galante	Grand Bassin	Saint-Louis	15.959562	-61.246233	Dioscorea esculenta	Pas-Possible	7	mulching	no	external	-	-	+	-	-	-	-	-	ND	1
PPo37	2019-12	Marie-Galante	Grand Bassin	Saint-Louis	15.959562	-61.246233	Dioscorea esculenta	Pas-Possible	7	mulching	no	external	-	-	+	-	-	-	-	-	ND	1
StV30	2019-12	Marie-Galante	Grand Bassin	Saint-Louis	15.959562	-61.246233	Dioscorea alata	Saint-Vincent	7	mulching	no	external	-	-	+	-	-	-	-	-	ND	1
StV31*	2019-12	Marie-Galante	Grand Bassin	Saint-Louis	15.959562	-61.246233	Dioscorea alata	Saint-Vincent	7	mulching	no	external	-	-	+	+	-	-	+	-	ND	3
StV32	2019-12	Marie-Galante	Grand Bassin	Saint-Louis	15.959562	-61.246233	Dioscorea alata	Saint-Vincent	7	mulching	no	external	-	-	+	+	-	-	+	-	ND	3
StV33	2019-12	Marie-Galante	Grand Bassin	Saint-Louis	15.959562	-61.246233	Dioscorea alata	Saint-Vincent	7	mulching	no	external	-	-	+	-	-	-	+	-	ND	2
StV34	2019-12	Marie-Galante	Grand Bassin	Saint-Louis	15.959562	-61.246233	Dioscorea alata	Saint-Vincent	7	mulching	no	external	-	-	+	+	-	-	-	-	ND	2
StV35	2019-12	Marie-Galante	Grand Bassin	Saint-Louis	15.959562	-61.246233	Dioscorea alata	Saint-Vincent	7	mulching	no	external	-	-	+	+	-	-	-	-	ND	2
StV36	2019-12	Marie-Galante	Grand Bassin	Saint-Louis	15.959562	-61.246233	Dioscorea alata	Saint-Vincent	7	mulching	no	external	-	-	+	+	-	-	+	-	ND	3
StV37	2019-12	Marie-Galante	Grand Bassin	Saint-Louis	15.959562	-61.246233	Dioscorea alata	Saint-Vincent	7	mulching	no	external	-	-	+	+	-	-	+	-	ND	3
Adv44	2019-12	Marie-Galante	Grand Bassin	Saint-Louis	15.959562	-61.246233	Ipomoea nil	NA	7	mulching	no	external	-	-	-	-	-	-	-	-	ND	0
Adv45	2019-12	Marie-Galante	Grand Bassin	Saint-Louis	15.959562	-61.246233	Emilia fosbergii	NA	7	mulching	no	external	-	-	-	-	-	-	-	-	ND	0
Adv46	2019-12	Marie-Galante	Grand Bassin	Saint-Louis	15.959562	-61.246233	Cucumis spp	NA	7	mulching	no	external	-	-	-	-	-	-	-	-	ND	0
Kab201	2019-12	Marie-Galante	Pirogue	Grand-Bourg	15.905133	-61.283179	Dioscorea alata	Kabusah	8	mulching	no	own	+	-	+	+	-	-	-	-	ND	3
Kab202	2019-12	Marie-Galante	Pirogue	Grand-Bourg	15.905133	-61.283179	Dioscorea alata	Kabusah	8	mulching	no	own	+	-	+	+	-	-	-	-	ND	3
Kab203	2019-12	Marie-Galante	Pirogue	Grand-Bourg	15.905133	-61.283179	Dioscorea alata	Kabusah	8	mulching	no	own	+	-	+	+	-	-	-	-	ND	3
Kab204	2019-12	Marie-Galante	Pirogue	Grand-Bourg	15.905133	-61.283179	Dioscorea alata	Kabusah	8	mulching	no	own	+	-	+	+	-	-	-	-	ND	3
Kab205	2019-12	Marie-Galante	Pirogue	Grand-Bourg	15.905133	-61.283179	Dioscorea alata	Kabusah	8	mulching	no	own	+	-	+	+	-	-	-	-	ND	3
Kab206	2019-12	Marie-Galante	Pirogue	Grand-Bourg	15.905133	-61.283179	Dioscorea alata	Kabusah	8	mulching	no	own	+	-	+	+	-	-	-	-	ND	3
Kab207	2019-12	Marie-Galante	Pirogue	Grand-Bourg	15.905133	-61.283179	Dioscorea alata	Kabusah	8	mulching	no	own	+	-	+	+	-	-	-	-	ND	3
Kab208	2019-12	Marie-Galante	Pirogue	Grand-Bourg	15.905133	-61.283179	Dioscorea alata	Kabusah	8	mulching	no	own	+	-	+	+	-	-	-	-	ND	3
Kab209	2019-12	Marie-Galante	Pirogue	Grand-Bourg	15.905133	-61.283179	Dioscorea alata	Kabusah	8	mulching	no	own	+	-	+	+	-	-	-	-	ND	3
Kab210	2019-12	Marie-Galante	Pirogue	Grand-Bourg	15.905133	-61.283179	Dioscorea alata	Kabusah	8	mulching	no	own	+	-	+	+	-	-	-	-	ND	3
Kab211	2019-12	Marie-Galante	Pirogue	Grand-Bourg	15.905133	-61.283179	Dioscorea alata	Kabusah	8	mulching	no	own	+	-	+	+	-	-	-	-	ND	3
Kab212	2019-12	Marie-Galante	Pirogue	Grand-Bourg	15.905133	-61.283179	Dioscorea alata	Kabusah	8	mulching	no	own	+	-	+	+	-	-	-	-	ND	3
Kab213	2019-12	Marie-Galante	Pirogue	Grand-Bourg	15.905133	-61.283179	Dioscorea alata	Kabusah	8	mulching	no	own	+	-	+	+	-	-	-	-	ND	3
Kab214	2019-12	Marie-Galante	Pirogue	Grand-Bourg	15.905133	-61.283179	Dioscorea alata	Kabusah	8	mulching	no	own	+	-	+	+	-	-	-	-	ND	3
Kab215	2019-12	Marie-Galante	Pirogue	Grand-Bourg	15.905133	-61.283179	Dioscorea alata	Kabusah	8	mulching	no	own	-	-	+	+	-	-	-	-	ND	2
Kab216	2019-12	Marie-Galante	Pirogue	Grand-Bourg	15.905133	-61.283179	Dioscorea alata	Kabusah	8	mulching	no	own	-	-	+	+	-	-	-	-	ND	2
Kab217	2019-12	Marie-Galante	Pirogue	Grand-Bourg	15.905133	-61.283179	Dioscorea alata	Kabusah	8	mulching	no	own	-	-	+	+	-	-	-	-	ND	2
Kab218	2019-12	Marie-Galante	Pirogue	Grand-Bourg	15.905133	-61.283179	Dioscorea alata	Kabusah	8	mulching	no	own	-	-	+	+	-	-	-	-	ND	2
Kab219	2019-12	Marie-Galante	Pirogue	Grand-Bourg	15.905133	-61.283179	Dioscorea alata	Kabusah	8	mulching	no	own	-	-	-	+	-	-	-	-	ND	1
Kab220	2019-12	Marie-Galante	Pirogue	Grand-Bourg	15.905133	-61.283179	Dioscorea alata	Kabusah	8	mulching	no	own	-	-	+	+	-	-	-	-	ND	2
Pli40	2019-12	Marie-Galante	Pirogue	Grand-Bourg	15.905133	-61.283179	Dioscorea alata	Plimbite	8	mulching	no	own	-	-	+	+	-	-	-	-	ND	2
Pli41	2019-12	Marie-Galante	Pirogue	Grand-Bourg	15.905133	-61.283179	Dioscorea alata	Plimbite	8	mulching	no	own	-	-	+	+	-	-	-	-	ND	2
Pli42	2019-12	Marie-Galante	Pirogue	Grand-Bourg	15.905133	-61.283179	Dioscorea alata	Plimbite	8	mulching	no	own	-	-	+	+	-	-	-	-	ND	2
Pli43	2019-12	Marie-Galante	Pirogue	Grand-Bourg	15.905133	-61.283179	Dioscorea alata	Plimbite	8	mulching	no	own	-	-	+	+	-	-	-	-	ND	2
Pli44	2019-12	Marie-Galante	Pirogue	Grand-Bourg	15.905133	-61.283179	Dioscorea alata	Plimbite	8	mulching	no	own	-	-	+	+	-	-	-	-	ND	2
Pli45	2019-12	Marie-Galante	Pirogue	Grand-Bourg	15.905133	-61.283179	Dioscorea alata	Plimbite	8	mulching	no	own	+	-	+	+	-	-	-	-	ND	3
Pli46	2019-12	Marie-Galante	Pirogue	Grand-Bourg	15.905133	-61.283179	Dioscorea alata	Plimbite	8	mulching	no	own	+	-	+	+	-	-	-	-	ND	3
Pli47	2019-12	Marie-Galante	Pirogue	Grand-Bourg	15.905133	-61.283179	Dioscorea alata	Plimbite	8	mulching	no	own	-	-	+	+	-	-	-	-	ND	2
Abb1	2019-12	Marie-Galante	Trianon	Grand-Bourg	15.899226	-61.31697	Dioscorea alata	Anbabon	5	manual	no	own	-	-	+	-	-	-	-	-	ND	1
Abb2	2019-12	Marie-Galante	Trianon	Grand-Bourg	15.899226	-61.31697	Dioscorea alata	Anbabon	5	manual	no	own	-	-	+	+	-	-	-	-	ND	2
Abb3	2019-12	Marie-Galante	Trianon	Grand-Bourg	15.899226	-61.31697	Dioscorea alata	Anbabon	5	manual	no	own	-	-	+	+	-	-	-	-	ND	2
Abb4	2019-12	Marie-Galante	Trianon	Grand-Bourg	15.899226	-61.31697	Dioscorea alata	Anbabon	5	manual	no	own	-	-	+	+	-	-	-	-	ND	2
Abb5	2019-12	Marie-Galante	Trianon	Grand-Bourg	15.899226	-61.31697	Dioscorea alata	Anbabon	5	manual	no	own	-	-	+	+	-	-	-	-	ND	2
Abb6	2019-12	Marie-Galante	Trianon	Grand-Bourg	15.899226	-61.31697	Dioscorea alata	Anbabon	5	manual	no	own	-	-	+	+	-	-	-	-	ND	2
Abb7	2019-12	Marie-Galante	Trianon	Grand-Bourg	15.899226	-61.31697	Dioscorea alata	Anbabon	5	manual	no	own	-	-	+	+	-	-	-	-	ND	2
Abb8	2019-12	Marie-Galante	Trianon	Grand-Bourg	15.899226	-61.31697	Dioscorea alata	Anbabon	5	manual	no	own	-	-	+	+	-	-	-	-	ND	2
Bel1	2019-12	Marie-Galante	Trianon	Grand-Bourg	15.899226	-61.31697	Dioscorea alata	Belep	5	manual	no	own	-	-	+	+	-	-	-	-	ND	2
Bel2	2019-12	Marie-Galante	Trianon	Grand-Bourg	15.899226	-61.31697	Dioscorea alata	Belep	5	manual	no	own	-	-	+	+	-	-	-	-	ND	2
Bel3	2019-12	Marie-Galante	Trianon	Grand-Bourg	15.899226	-61.31697	Dioscorea alata	Belep	5	manual	no	own	-	-	+	+	-	-	-	-	ND	2
Bel4	2019-12	Marie-Galante	Trianon	Grand-Bourg	15.899226	-61.31697	Dioscorea alata	Belep	5	manual	no	own	-	-	+	+	-	-	-	-	ND	2
Bel5	2019-12	Marie-Galante	Trianon	Grand-Bourg	15.899226	-61.31697	Dioscorea alata	Belep	5	manual	no	own	-	-	+	+	-	-	-	-	ND	2
Bel6	2019-12	Marie-Galante	Trianon	Grand-Bourg	15.899226	-61.31697	Dioscorea alata	Belep	5	manual	no	own	-	-	+	+	-	-	-	-	ND	2
Bel7	2019-12	Marie-Galante	Trianon	Grand-Bourg	15.899226	-61.31697	Dioscorea alata	Belep	5	manual	no	own	-	-	+	+	-	-	-	-	ND	2
Bel8	2019-12	Marie-Galante	Trianon	Grand-Bourg	15.899226	-61.31697	Dioscorea alata	Belep	5	manual	no	own	-	-	-	+	-	-	-	-	ND	1
GrC80	2019-12	Marie-Galante	Trianon	Grand-Bourg	15.899226	-61.31697	Dioscorea rotundata	Grosse-Caille	5	manual	no	own	-	+	+	-	-	-	-	-	ND	2
GrC81	2019-12	Marie-Galante	Trianon	Grand-Bourg	15.899226	-61.31697	Dioscorea rotundata	Grosse-Caille	5	manual	no	own	-	+	-	-	-	-	-	-	ND	1
GrC82	2019-12	Marie-Galante	Trianon	Grand-Bourg	15.899226	-61.31697	Dioscorea rotundata	Grosse-Caille	5	manual	no	own	-	+	+	-	-	-	-	-	ND	2
GrC83	2019-12	Marie-Galante	Trianon	Grand-Bourg	15.899226	-61.31697	Dioscorea rotundata	Grosse-Caille	5	manual	no	own	-	+	-	-	-	-	-	-	ND	1
GrC84	2019-12	Marie-Galante	Trianon	Grand-Bourg	15.899226	-61.31697	Dioscorea rotundata	Grosse-Caille	5	manual	no	own	-	+	+	-	-	-	-	-	ND	2
GrC85	2019-12	Marie-Galante	Trianon	Grand-Bourg	15.899226	-61.31697	Dioscorea rotundata	Grosse-Caille	5	manual	no	own	-	+	+	-	-	-	-	-	ND	2
GrC86	2019-12	Marie-Galante	Trianon	Grand-Bourg	15.899226	-61.31697	Dioscorea rotundata	Grosse-Caille	5	manual	no	own	-	+	+	-	-	-	-	-	ND	2
GrC87	2019-12	Marie-Galante	Trianon	Grand-Bourg	15.899226	-61.31697	Dioscorea rotundata	Grosse-Caille	5	manual	no	own	-	+	+	-	-	-	-	-	ND	2
Pac60	2019-12	Marie-Galante	Trianon	Grand-Bourg	15.899226	-61.31697	Dioscorea alata	Pacala	5	manual	no	own	-	-	+	+	-	-	-	-	ND	2
Pac61	2019-12	Marie-Galante	Trianon	Grand-Bourg	15.899226	-61.31697	Dioscorea alata	Pacala	5	manual	no	own	-	+	+	+	-	-	-	-	ND	3
Pac62	2019-12	Marie-Galante	Trianon	Grand-Bourg	15.899226	-61.31697	Dioscorea alata	Pacala	5	manual	no	own	-	-	+	-	-	-	-	-	ND	1
Pac63	2019-12	Marie-Galante	Trianon	Grand-Bourg	15.899226	-61.31697	Dioscorea alata	Pacala	5	manual	no	own	-	+	+	-	-	-	-	-	ND	2
Pac64	2019-12	Marie-Galante	Trianon	Grand-Bourg	15.899226	-61.31697	Dioscorea alata	Pacala	5	manual	no	own	-	+	+	+	-	-	-	-	ND	3
Pac65	2019-12	Marie-Galante	Trianon	Grand-Bourg	15.899226	-61.31697	Dioscorea alata	Pacala	5	manual	no	own	-	+	+	+	-	-	-	-	ND	3
Pac66	2019-12	Marie-Galante	Trianon	Grand-Bourg	15.899226	-61.31697	Dioscorea alata	Pacala	5	manual	no	own	-	+	+	+	-	-	-	-	ND	3
Pac67	2019-12	Marie-Galante	Trianon	Grand-Bourg	15.899226	-61.31697	Dioscorea alata	Pacala	5	manual	no	own	-	+	+	+	-	-	-	-	ND	3
Ppo20	2019-12	Marie-Galante	Trianon	Grand-Bourg	15.899226	-61.31697	Dioscorea esculenta	Pas-Possible	5	manual	no	own	-	+	+	-	-	-	-	-	ND	2
PPo21	2019-12	Marie-Galante	Trianon	Grand-Bourg	15.899226	-61.31697	Dioscorea esculenta	Pas-Possible	5	manual	no	own	-	-	+	-	-	-	-	-	ND	1
PPo22	2019-12	Marie-Galante	Trianon	Grand-Bourg	15.899226	-61.31697	Dioscorea esculenta	Pas-Possible	5	manual	no	own	-	-	+	-	-	-	-	-	ND	1
PPo23	2019-12	Marie-Galante	Trianon	Grand-Bourg	15.899226	-61.31697	Dioscorea esculenta	Pas-Possible	5	manual	no	own	-	-	+	-	-	-	-	-	ND	1
PPo24	2019-12	Marie-Galante	Trianon	Grand-Bourg	15.899226	-61.31697	Dioscorea esculenta	Pas-Possible	5	manual	no	own	-	-	+	+	-	-	-	-	ND	2
PPo25	2019-12	Marie-Galante	Trianon	Grand-Bourg	15.899226	-61.31697	Dioscorea esculenta	Pas-Possible	5	manual	no	own	-	-	+	-	-	-	-	-	ND	1
PPo26	2019-12	Marie-Galante	Trianon	Grand-Bourg	15.899226	-61.31697	Dioscorea esculenta	Pas-Possible	5	manual	no	own	-	-	+	-	-	-	-	-	ND	1
StV20	2019-12	Marie-Galante	Trianon	Grand-Bourg	15.899226	-61.31697	Dioscorea alata	Saint-Vincent	5	manual	no	own	-	-	+	-	-	-	-	-	ND	1
StV21	2019-12	Marie-Galante	Trianon	Grand-Bourg	15.899226	-61.31697	Dioscorea alata	Saint-Vincent	5	manual	no	own	-	-	+	-	-	-	-	-	ND	1
StV22	2019-12	Marie-Galante	Trianon	Grand-Bourg	15.899226	-61.31697	Dioscorea alata	Saint-Vincent	5	manual	no	own	-	-	+	-	-	-	-	-	ND	1
StV23	2019-12	Marie-Galante	Trianon	Grand-Bourg	15.899226	-61.31697	Dioscorea alata	Saint-Vincent	5	manual	no	own	-	-	+	-	-	-	-	-	ND	1
StV24	2019-12	Marie-Galante	Trianon	Grand-Bourg	15.899226	-61.31697	Dioscorea alata	Saint-Vincent	5	manual	no	own	-	-	+	-	-	-	-	-	ND	1
StV25	2019-12	Marie-Galante	Trianon	Grand-Bourg	15.899226	-61.31697	Dioscorea alata	Saint-Vincent	5	manual	no	own	-	-	+	-	-	-	-	-	ND	1
StV26	2019-12	Marie-Galante	Trianon	Grand-Bourg	15.899226	-61.31697	Dioscorea alata	Saint-Vincent	5	manual	no	own	-	-	+	-	-	-	-	-	ND	1
StV27	2019-12	Marie-Galante	Trianon	Grand-Bourg	15.899226	-61.31697	Dioscorea alata	Saint-Vincent	5	manual	no	own	-	-	+	-	-	-	-	-	ND	1
Adv42	2019-12	Marie-Galante	Trianon	Grand-Bourg	15.899226	-61.31697	Emilia fosbergii	NA	5	manual	no	own	-	-	-	-	-	-	-	-	ND	0
Adv43	2019-12	Marie-Galante	Trianon	Grand-Bourg	15.899226	-61.31697	Ipomoea nil	NA	5	manual	no	own	-	-	-	-	-	-	-	-	ND	0
Abb10	2019-12	Marie-Galante	Valentin	Capesterre-de-Marie-Galante	15.900281	-61.240885	Dioscorea alata	Anbabon	7	manual	no	external	-	-	-	+	-	-	-	-	ND	1
Abb11	2019-12	Marie-Galante	Valentin	Capesterre-de-Marie-Galante	15.900281	-61.240885	Dioscorea alata	Anbabon	7	manual	no	external	-	-	-	+	-	-	-	-	ND	1
Abb12	2019-12	Marie-Galante	Valentin	Capesterre-de-Marie-Galante	15.900281	-61.240885	Dioscorea alata	Anbabon	7	manual	no	external	-	-	-	-	-	-	-	-	ND	0
Abb13	2019-12	Marie-Galante	Valentin	Capesterre-de-Marie-Galante	15.900281	-61.240885	Dioscorea alata	Anbabon	7	manual	no	external	-	-	-	-	-	-	-	-	ND	0
Abb14	2019-12	Marie-Galante	Valentin	Capesterre-de-Marie-Galante	15.900281	-61.240885	Dioscorea alata	Anbabon	7	manual	no	external	-	-	-	+	-	-	-	-	ND	1
Abb15	2019-12	Marie-Galante	Valentin	Capesterre-de-Marie-Galante	15.900281	-61.240885	Dioscorea alata	Anbabon	7	manual	no	external	-	-	-	+	-	-	-	-	ND	1
Abb16	2019-12	Marie-Galante	Valentin	Capesterre-de-Marie-Galante	15.900281	-61.240885	Dioscorea alata	Anbabon	7	manual	no	external	-	-	-	+	-	-	-	-	ND	1
Abb17	2019-12	Marie-Galante	Valentin	Capesterre-de-Marie-Galante	15.900281	-61.240885	Dioscorea alata	Anbabon	7	manual	no	external	-	-	-	+	-	-	-	-	ND	1
Goa181	2019-12	Marie-Galante	Valentin	Capesterre-de-Marie-Galante	15.900281	-61.240885	Dioscorea alata	Goana	7	manual	no	external	-	-	-	-	-	-	-	-	ND	0
Goa182	2019-12	Marie-Galante	Valentin	Capesterre-de-Marie-Galante	15.900281	-61.240885	Dioscorea alata	Goana	7	manual	no	external	-	-	-	-	-	-	-	-	ND	0
Goa183	2019-12	Marie-Galante	Valentin	Capesterre-de-Marie-Galante	15.900281	-61.240885	Dioscorea alata	Goana	7	manual	no	external	-	-	+	-	-	-	-	-	ND	1
Goa184	2019-12	Marie-Galante	Valentin	Capesterre-de-Marie-Galante	15.900281	-61.240885	Dioscorea alata	Goana	7	manual	no	external	-	-	-	-	-	-	-	-	ND	0
Goa185	2019-12	Marie-Galante	Valentin	Capesterre-de-Marie-Galante	15.900281	-61.240885	Dioscorea alata	Goana	7	manual	no	external	-	-	+	-	-	-	-	-	ND	1
Goa186	2019-12	Marie-Galante	Valentin	Capesterre-de-Marie-Galante	15.900281	-61.240885	Dioscorea alata	Goana	7	manual	no	external	-	-	+	-	-	-	-	-	ND	1
Goa187	2019-12	Marie-Galante	Valentin	Capesterre-de-Marie-Galante	15.900281	-61.240885	Dioscorea alata	Goana	7	manual	no	external	-	-	-	-	-	-	-	-	ND	0
Goa188	2019-12	Marie-Galante	Valentin	Capesterre-de-Marie-Galante	15.900281	-61.240885	Dioscorea alata	Goana	7	manual	no	external	-	-	+	-	-	-	-	-	ND	1
Goa189	2019-12	Marie-Galante	Valentin	Capesterre-de-Marie-Galante	15.900281	-61.240885	Dioscorea alata	Goana	7	manual	no	external	-	-	+	-	-	-	-	-	ND	1
Goa190	2019-12	Marie-Galante	Valentin	Capesterre-de-Marie-Galante	15.900281	-61.240885	Dioscorea alata	Goana	7	manual	no	external	-	-	+	-	-	-	-	-	ND	1
Goa191	2019-12	Marie-Galante	Valentin	Capesterre-de-Marie-Galante	15.900281	-61.240885	Dioscorea alata	Goana	7	manual	no	external	-	-	+	-	-	-	-	-	ND	1
Goa192	2019-12	Marie-Galante	Valentin	Capesterre-de-Marie-Galante	15.900281	-61.240885	Dioscorea alata	Goana	7	manual	no	external	-	-	+	-	-	-	-	-	ND	1
Goa193	2019-12	Marie-Galante	Valentin	Capesterre-de-Marie-Galante	15.900281	-61.240885	Dioscorea alata	Goana	7	manual	no	external	-	-	-	-	-	-	-	-	ND	0
Goa194	2019-12	Marie-Galante	Valentin	Capesterre-de-Marie-Galante	15.900281	-61.240885	Dioscorea alata	Goana	7	manual	no	external	-	-	-	-	-	-	-	-	ND	0
Goa195	2019-12	Marie-Galante	Valentin	Capesterre-de-Marie-Galante	15.900281	-61.240885	Dioscorea alata	Goana	7	manual	no	external	-	-	+	-	-	-	-	-	ND	1
Goa196	2019-12	Marie-Galante	Valentin	Capesterre-de-Marie-Galante	15.900281	-61.240885	Dioscorea alata	Goana	7	manual	no	external	-	-	+	-	-	-	-	-	ND	1
Goa197	2019-12	Marie-Galante	Valentin	Capesterre-de-Marie-Galante	15.900281	-61.240885	Dioscorea alata	Goana	7	manual	no	external	-	-	+	-	-	-	-	-	ND	1
Goa198	2019-12	Marie-Galante	Valentin	Capesterre-de-Marie-Galante	15.900281	-61.240885	Dioscorea alata	Goana	7	manual	no	external	-	-	-	-	-	-	-	-	ND	0
Goa199	2019-12	Marie-Galante	Valentin	Capesterre-de-Marie-Galante	15.900281	-61.240885	Dioscorea alata	Goana	7	manual	no	external	-	-	-	-	-	-	-	-	ND	0
Goa200	2019-12	Marie-Galante	Valentin	Capesterre-de-Marie-Galante	15.900281	-61.240885	Dioscorea alata	Goana	7	manual	no	external	-	-	-	-	-	-	-	-	ND	0
Kab181	2019-12	Marie-Galante	Valentin	Capesterre-de-Marie-Galante	15.900281	-61.240885	Dioscorea alata	Kabusah	7	manual	no	external	-	-	-	-	-	-	-	-	ND	0
Kab182	2019-12	Marie-Galante	Valentin	Capesterre-de-Marie-Galante	15.900281	-61.240885	Dioscorea alata	Kabusah	7	manual	no	external	-	-	-	-	-	-	-	-	ND	0
Kab183	2019-12	Marie-Galante	Valentin	Capesterre-de-Marie-Galante	15.900281	-61.240885	Dioscorea alata	Kabusah	7	manual	no	external	-	-	-	+	-	-	-	-	ND	1
Kab184	2019-12	Marie-Galante	Valentin	Capesterre-de-Marie-Galante	15.900281	-61.240885	Dioscorea alata	Kabusah	7	manual	no	external	-	-	-	-	-	-	-	-	ND	0
Kab185	2019-12	Marie-Galante	Valentin	Capesterre-de-Marie-Galante	15.900281	-61.240885	Dioscorea alata	Kabusah	7	manual	no	external	-	-	-	-	-	-	-	-	ND	0
Kab186	2019-12	Marie-Galante	Valentin	Capesterre-de-Marie-Galante	15.900281	-61.240885	Dioscorea alata	Kabusah	7	manual	no	external	-	-	-	-	-	-	-	-	ND	0
Kab187	2019-12	Marie-Galante	Valentin	Capesterre-de-Marie-Galante	15.900281	-61.240885	Dioscorea alata	Kabusah	7	manual	no	external	-	-	-	-	-	-	-	-	ND	0
Kab188	2019-12	Marie-Galante	Valentin	Capesterre-de-Marie-Galante	15.900281	-61.240885	Dioscorea alata	Kabusah	7	manual	no	external	-	-	-	-	-	-	-	-	ND	0
Kab189	2019-12	Marie-Galante	Valentin	Capesterre-de-Marie-Galante	15.900281	-61.240885	Dioscorea alata	Kabusah	7	manual	no	external	-	-	-	-	-	-	-	-	ND	0
Kab190	2019-12	Marie-Galante	Valentin	Capesterre-de-Marie-Galante	15.900281	-61.240885	Dioscorea alata	Kabusah	7	manual	no	external	-	-	-	-	-	-	-	-	ND	0
Kab191	2019-12	Marie-Galante	Valentin	Capesterre-de-Marie-Galante	15.900281	-61.240885	Dioscorea alata	Kabusah	7	manual	no	external	-	-	-	-	-	-	-	-	ND	0
Kab192	2019-12	Marie-Galante	Valentin	Capesterre-de-Marie-Galante	15.900281	-61.240885	Dioscorea alata	Kabusah	7	manual	no	external	-	-	-	-	-	-	-	-	ND	0
Kab193	2019-12	Marie-Galante	Valentin	Capesterre-de-Marie-Galante	15.900281	-61.240885	Dioscorea alata	Kabusah	7	manual	no	external	-	-	-	-	-	-	-	-	ND	0
Kab194	2019-12	Marie-Galante	Valentin	Capesterre-de-Marie-Galante	15.900281	-61.240885	Dioscorea alata	Kabusah	7	manual	no	external	-	-	-	-	-	-	-	-	ND	0
Kab195	2019-12	Marie-Galante	Valentin	Capesterre-de-Marie-Galante	15.900281	-61.240885	Dioscorea alata	Kabusah	7	manual	no	external	-	-	-	-	-	-	-	-	ND	0
Kab196	2019-12	Marie-Galante	Valentin	Capesterre-de-Marie-Galante	15.900281	-61.240885	Dioscorea alata	Kabusah	7	manual	no	external	-	-	-	-	-	-	-	-	ND	0
Kab197	2019-12	Marie-Galante	Valentin	Capesterre-de-Marie-Galante	15.900281	-61.240885	Dioscorea alata	Kabusah	7	manual	no	external	-	-	-	-	-	-	-	-	ND	0
Kab198	2019-12	Marie-Galante	Valentin	Capesterre-de-Marie-Galante	15.900281	-61.240885	Dioscorea alata	Kabusah	7	manual	no	external	-	-	-	-	-	-	-	-	ND	0
Kab199	2019-12	Marie-Galante	Valentin	Capesterre-de-Marie-Galante	15.900281	-61.240885	Dioscorea alata	Kabusah	7	manual	no	external	-	-	-	-	-	-	-	-	ND	0
Kab200	2019-12	Marie-Galante	Valentin	Capesterre-de-Marie-Galante	15.900281	-61.240885	Dioscorea alata	Kabusah	7	manual	no	external	-	-	-	-	-	-	-	-	ND	0
Kab221	2020-11	Basse-Terre	Roujol	Petit-Bourg	16.182762	-61.589749	Dioscorea alata	Kabusah	7	mulching	no	external	-	-	+	+	+	-	-	-	-	3
Kab222	2020-11	Basse-Terre	Roujol	Petit-Bourg	16.182762	-61.589749	Dioscorea alata	Kabusah	7	mulching	no	external	-	-	+	+	-	-	-	-	-	2
Kab223	2020-11	Basse-Terre	Roujol	Petit-Bourg	16.182762	-61.589749	Dioscorea alata	Kabusah	7	mulching	no	external	-	-	-	+	+	-	-	-	-	2
Kab224	2020-11	Basse-Terre	Roujol	Petit-Bourg	16.182762	-61.589749	Dioscorea alata	Kabusah	7	mulching	no	external	-	-	-	+	-	-	-	-	-	1
Kab225	2020-11	Basse-Terre	Roujol	Petit-Bourg	16.182762	-61.589749	Dioscorea alata	Kabusah	7	mulching	no	external	-	-	-	-	-	-	-	-	-	0
Kab226	2020-11	Basse-Terre	Roujol	Petit-Bourg	16.182762	-61.589749	Dioscorea alata	Kabusah	7	mulching	no	external	-	-	+	-	-	-	-	-	-	1
Kab227	2020-11	Basse-Terre	Roujol	Petit-Bourg	16.182762	-61.589749	Dioscorea alata	Kabusah	7	mulching	no	external	-	-	-	-	-	-	-	-	+	1
Kab228	2020-11	Basse-Terre	Roujol	Petit-Bourg	16.182762	-61.589749	Dioscorea alata	Kabusah	7	mulching	no	external	-	-	+	+	+	-	-	-	-	3
Kab229	2020-11	Basse-Terre	Roujol	Petit-Bourg	16.182762	-61.589749	Dioscorea alata	Kabusah	7	mulching	no	external	-	-	+	-	-	-	-	-	-	1
Kab230	2020-11	Basse-Terre	Roujol	Petit-Bourg	16.182762	-61.589749	Dioscorea alata	Kabusah	7	mulching	no	external	-	-	-	+	-	-	-	-	-	1
Kin11	2020-11	Basse-Terre	Roujol	Petit-Bourg	16.182762	-61.589749	Dioscorea alata	Kinabayo	7	mulching	no	external	+	-	+	+	-	-	-	-	-	3
Kin12	2020-11	Basse-Terre	Roujol	Petit-Bourg	16.182762	-61.589749	Dioscorea alata	Kinabayo	7	mulching	no	external	+	-	+	+	-	-	-	-	-	3
Kin13	2020-11	Basse-Terre	Roujol	Petit-Bourg	16.182762	-61.589749	Dioscorea alata	Kinabayo	7	mulching	no	external	-	-	-	+	+	-	-	-	-	2
Kin14	2020-11	Basse-Terre	Roujol	Petit-Bourg	16.182762	-61.589749	Dioscorea alata	Kinabayo	7	mulching	no	external	-	-	+	+	+	-	-	-	+	4
Kin15	2020-11	Basse-Terre	Roujol	Petit-Bourg	16.182762	-61.589749	Dioscorea alata	Kinabayo	7	mulching	no	external	-	-	+	+	+	-	-	-	+	4
Kin16	2020-11	Basse-Terre	Roujol	Petit-Bourg	16.182762	-61.589749	Dioscorea alata	Kinabayo	7	mulching	no	external	+	-	+	+	+	-	-	-	-	4
Kin17	2020-11	Basse-Terre	Roujol	Petit-Bourg	16.182762	-61.589749	Dioscorea alata	Kinabayo	7	mulching	no	external	-	-	+	+	+	-	-	-	-	3
Kin18	2020-11	Basse-Terre	Roujol	Petit-Bourg	16.182762	-61.589749	Dioscorea alata	Kinabayo	7	mulching	no	external	+	-	+	+	-	-	-	-	+	4
Kin19	2020-11	Basse-Terre	Roujol	Petit-Bourg	16.182762	-61.589749	Dioscorea alata	Kinabayo	7	mulching	no	external	-	-	+	+	+	-	-	-	+	4
Kin20	2020-11	Basse-Terre	Roujol	Petit-Bourg	16.182762	-61.589749	Dioscorea alata	Kinabayo	7	mulching	no	external	+	-	+	+	-	-	-	-	+	4
Pac70	2020-11	Basse-Terre	Roujol	Petit-Bourg	16.182762	-61.589749	Dioscorea alata	Pacala	7	mulching	no	external	-	-	+	-	-	-	-	-	-	1
Pac71	2020-11	Basse-Terre	Roujol	Petit-Bourg	16.182762	-61.589749	Dioscorea alata	Pacala	7	mulching	no	external	-	-	+	+	+	-	-	-	-	3
Pac72	2020-11	Basse-Terre	Roujol	Petit-Bourg	16.182762	-61.589749	Dioscorea alata	Pacala	7	mulching	no	external	+	-	-	+	-	-	-	-	-	2
Pac73	2020-11	Basse-Terre	Roujol	Petit-Bourg	16.182762	-61.589749	Dioscorea alata	Pacala	7	mulching	no	external	+	-	+	+	+	-	-	-	-	4
Pac74	2020-11	Basse-Terre	Roujol	Petit-Bourg	16.182762	-61.589749	Dioscorea alata	Pacala	7	mulching	no	external	-	-	-	+	+	-	-	-	+	3
Pac75	2020-11	Basse-Terre	Roujol	Petit-Bourg	16.182762	-61.589749	Dioscorea alata	Pacala	7	mulching	no	external	-	-	-	-	-	-	-	-	+	1
Pac76	2020-11	Basse-Terre	Roujol	Petit-Bourg	16.182762	-61.589749	Dioscorea alata	Pacala	7	mulching	no	external	+	-	-	-	-	-	-	-	+	2
Pac77	2020-11	Basse-Terre	Roujol	Petit-Bourg	16.182762	-61.589749	Dioscorea alata	Pacala	7	mulching	no	external	-	-	-	-	-	-	+	-	-	1
Pac78	2020-11	Basse-Terre	Roujol	Petit-Bourg	16.182762	-61.589749	Dioscorea alata	Pacala	7	mulching	no	external	-	-	+	+	+	-	+	-	-	4
Pac79	2020-11	Basse-Terre	Roujol	Petit-Bourg	16.182762	-61.589749	Dioscorea alata	Pacala	7	mulching	no	external	-	-	+	+	-	-	-	-	-	2
StV40	2020-11	Basse-Terre	Roujol	Petit-Bourg	16.182762	-61.589749	Dioscorea alata	Saint-Vincent	7	mulching	no	external	-	-	+	-	+	-	-	-	+	3
StV41	2020-11	Basse-Terre	Roujol	Petit-Bourg	16.182762	-61.589749	Dioscorea alata	Saint-Vincent	7	mulching	no	external	+	-	-	+	-	-	-	-	+	3
StV42	2020-11	Basse-Terre	Roujol	Petit-Bourg	16.182762	-61.589749	Dioscorea alata	Saint-Vincent	7	mulching	no	external	-	-	+	-	-	-	-	-	+	2
StV43	2020-11	Basse-Terre	Roujol	Petit-Bourg	16.182762	-61.589749	Dioscorea alata	Saint-Vincent	7	mulching	no	external	-	-	+	+	-	-	-	-	-	2
StV44	2020-11	Basse-Terre	Roujol	Petit-Bourg	16.182762	-61.589749	Dioscorea alata	Saint-Vincent	7	mulching	no	external	-	-	+	-	+	-	-	-	+	3
StV45	2020-11	Basse-Terre	Roujol	Petit-Bourg	16.182762	-61.589749	Dioscorea alata	Saint-Vincent	7	mulching	no	external	-	-	+	+	+	-	-	-	+	4
StV46	2020-11	Basse-Terre	Roujol	Petit-Bourg	16.182762	-61.589749	Dioscorea alata	Saint-Vincent	7	mulching	no	external	-	-	+	+	-	-	-	-	-	2
StV47	2020-11	Basse-Terre	Roujol	Petit-Bourg	16.182762	-61.589749	Dioscorea alata	Saint-Vincent	7	mulching	no	external	-	-	-	+	-	-	-	-	-	1
StV48	2020-11	Basse-Terre	Roujol	Petit-Bourg	16.182762	-61.589749	Dioscorea alata	Saint-Vincent	7	mulching	no	external	-	-	+	-	+	-	-	-	+	3
StV49	2020-11	Basse-Terre	Roujol	Petit-Bourg	16.182762	-61.589749	Dioscorea alata	Saint-Vincent	7	mulching	no	external	-	-	-	+	+	-	-	-	+	3
Adv47	2020-11	Basse-Terre	Roujol	Petit-Bourg	16.182762	-61.589749	Acalypha indica	NA	7	mulching	no	external	-	-	-	-	-	-	-	-	-	0
Adv48**	2020-11	Basse-Terre	Roujol	Petit-Bourg	16.182762	-61.589749	Acalypha indica	NA	7	mulching	no	external	-	-	+	-	-	-	-	-	-	1
Adv49	2020-11	Basse-Terre	Roujol	Petit-Bourg	16.182762	-61.589749	Acalypha indica	NA	7	mulching	no	external	-	-	-	-	-	-	-	-	-	0
Adv50**	2020-11	Basse-Terre	Roujol	Petit-Bourg	16.182762	-61.589749	Acalypha indica	NA	7	mulching	no	external	-	-	+	-	-	-	-	-	-	1
Adv51**	2020-11	Basse-Terre	Roujol	Petit-Bourg	16.182762	-61.589749	Acalypha indica	NA	7	mulching	no	external	-	-	+	-	-	-	-	-	-	1
Adv52	2020-11	Basse-Terre	Roujol	Petit-Bourg	16.182762	-61.589749	Crotalaria retusa	NA	7	mulching	no	external	-	-	-	-	-	-	-	-	-	0
Adv53**	2020-11	Basse-Terre	Roujol	Petit-Bourg	16.182762	-61.589749	Crotalaria retusa	NA	7	mulching	no	external	-	-	+	-	-	-	-	-	-	1
Adv54**	2020-11	Basse-Terre	Roujol	Petit-Bourg	16.182762	-61.589749	Crotalaria retusa	NA	7	mulching	no	external	-	-	+	-	-	-	-	-	-	1
Adv55	2020-11	Basse-Terre	Roujol	Petit-Bourg	16.182762	-61.589749	Crotalaria retusa	NA	7	mulching	no	external	-	-	-	-	-	-	-	-	-	0
Adv56**	2020-11	Basse-Terre	Roujol	Petit-Bourg	16.182762	-61.589749	Crotalaria retusa	NA	7	mulching	no	external	-	-	+	-	-	-	-	-	-	1
Adv57**	2020-11	Basse-Terre	Roujol	Petit-Bourg	16.182762	-61.589749	Spermacoce latifolia	NA	7	mulching	no	external	-	-	+	-	-	-	-	-	-	1
Adv58	2020-11	Basse-Terre	Roujol	Petit-Bourg	16.182762	-61.589749	Spermacoce latifolia	NA	7	mulching	no	external	-	-	-	-	-	-	-	-	-	0
Adv59	2020-11	Basse-Terre	Roujol	Petit-Bourg	16.182762	-61.589749	Spermacoce latifolia	NA	7	mulching	no	external	-	-	-	-	-	-	-	-	-	0
Adv60	2020-11	Basse-Terre	Roujol	Petit-Bourg	16.182762	-61.589749	Spermacoce latifolia	NA	7	mulching	no	external	-	-	-	-	-	-	-	-	-	0
Adv61	2020-11	Basse-Terre	Roujol	Petit-Bourg	16.182762	-61.589749	Spermacoce latifolia	NA	7	mulching	no	external	-	-	-	-	-	-	-	-	-	0
Adv62	2020-11	Basse-Terre	Roujol	Petit-Bourg	16.182762	-61.589749	Cleome rutidosperma	NA	7	mulching	no	external	-	-	-	-	-	-	-	-	-	0
Adv63	2020-11	Basse-Terre	Roujol	Petit-Bourg	16.182762	-61.589749	Cleome rutidosperma	NA	7	mulching	no	external	-	-	-	-	-	-	-	-	-	0
Adv64	2020-11	Basse-Terre	Roujol	Petit-Bourg	16.182762	-61.589749	Cleome rutidosperma	NA	7	mulching	no	external	-	-	-	-	-	-	-	-	-	0
Adv65	2020-11	Basse-Terre	Roujol	Petit-Bourg	16.182762	-61.589749	Cleome rutidosperma	NA	7	mulching	no	external	-	-	-	-	-	-	-	-	-	0
Adv66	2020-11	Basse-Terre	Roujol	Petit-Bourg	16.182762	-61.589749	Cleome rutidosperma	NA	7	mulching	no	external	-	-	-	-	-	-	-	-	-	0
Adv67	2020-11	Basse-Terre	Roujol	Petit-Bourg	16.182762	-61.589749	Calopogonium mucunoides	NA	7	mulching	no	external	-	-	-	-	-	-	-	-	-	0
Adv68	2020-11	Basse-Terre	Roujol	Petit-Bourg	16.182762	-61.589749	Calopogonium mucunoides	NA	7	mulching	no	external	-	-	-	-	-	-	-	-	-	0
Adv69	2020-11	Basse-Terre	Roujol	Petit-Bourg	16.182762	-61.589749	Calopogonium mucunoides	NA	7	mulching	no	external	-	-	-	-	-	-	-	-	-	0
Adv70	2020-11	Basse-Terre	Roujol	Petit-Bourg	16.182762	-61.589749	Calopogonium mucunoides	NA	7	mulching	no	external	-	-	-	-	-	-	-	-	-	0
Adv71	2020-11	Basse-Terre	Roujol	Petit-Bourg	16.182762	-61.589749	Calopogonium mucunoides	NA	7	mulching	no	external	-	-	-	-	-	-	-	-	-	0
Adv72	2020-11	Basse-Terre	Roujol	Petit-Bourg	16.182762	-61.589749	Ipomoea nil	NA	7	mulching	no	external	-	-	-	-	-	-	-	-	-	0
Adv73	2020-11	Basse-Terre	Roujol	Petit-Bourg	16.182762	-61.589749	Ipomoea nil	NA	7	mulching	no	external	-	-	-	-	-	-	-	-	-	0
Adv74	2020-11	Basse-Terre	Roujol	Petit-Bourg	16.182762	-61.589749	Ipomoea nil	NA	7	mulching	no	external	-	-	-	-	-	-	-	-	-	0
Adv75	2020-11	Basse-Terre	Roujol	Petit-Bourg	16.182762	-61.589749	Ipomoea nil	NA	7	mulching	no	external	-	-	-	-	-	-	-	-	-	0
Adv76	2020-11	Basse-Terre	Roujol	Petit-Bourg	16.182762	-61.589749	Ipomoea nil	NA	7	mulching	no	external	-	-	-	-	-	-	-	-	-	0
Adv77	2020-11	Basse-Terre	Roujol	Petit-Bourg	16.182762	-61.589749	Aeschynomene americana	NA	7	mulching	no	external	-	-	-	-	-	-	-	-	-	0
Adv78	2020-11	Basse-Terre	Roujol	Petit-Bourg	16.182762	-61.589749	Aeschynomene americana	NA	7	mulching	no	external	-	-	-	-	-	-	-	-	-	0
Adv79	2020-11	Basse-Terre	Roujol	Petit-Bourg	16.182762	-61.589749	Aeschynomene americana	NA	7	mulching	no	external	-	-	-	-	-	-	-	-	-	0
Adv80	2020-11	Basse-Terre	Roujol	Petit-Bourg	16.182762	-61.589749	Aeschynomene americana	NA	7	mulching	no	external	-	-	-	-	-	-	-	-	-	0
Adv81	2020-11	Basse-Terre	Roujol	Petit-Bourg	16.182762	-61.589749	Aeschynomene americana	NA	7	mulching	no	external	-	-	-	-	-	-	-	-	-	0
Adv82	2020-11	Basse-Terre	Roujol	Petit-Bourg	16.182762	-61.589749	Emilia fosbergii	NA	7	mulching	no	external	-	-	-	-	-	-	-	-	-	0
Adv83	2020-11	Basse-Terre	Roujol	Petit-Bourg	16.182762	-61.589749	Emilia fosbergii	NA	7	mulching	no	external	-	-	-	-	-	-	-	-	-	0
Adv84	2020-11	Basse-Terre	Roujol	Petit-Bourg	16.182762	-61.589749	Emilia fosbergii	NA	7	mulching	no	external	-	-	-	-	-	-	-	-	-	0
Adv85	2020-11	Basse-Terre	Roujol	Petit-Bourg	16.182762	-61.589749	Emilia fosbergii	NA	7	mulching	no	external	-	-	-	-	-	-	-	-	-	0
Adv86	2020-11	Basse-Terre	Roujol	Petit-Bourg	16.182762	-61.589749	Emilia fosbergii	NA	7	mulching	no	external	-	-	-	-	-	-	-	-	-	0
Adv87	2020-11	Basse-Terre	Roujol	Petit-Bourg	16.182762	-61.589749	Tridax procumbens	NA	7	mulching	no	external	-	-	-	-	-	-	-	-	-	0
Adv88	2020-11	Basse-Terre	Roujol	Petit-Bourg	16.182762	-61.589749	Tridax procumbens	NA	7	mulching	no	external	-	-	-	-	-	-	-	-	-	0
Adv89	2020-11	Basse-Terre	Roujol	Petit-Bourg	16.182762	-61.589749	Tridax procumbens	NA	7	mulching	no	external	-	-	-	-	-	-	-	-	-	0
Adv90	2020-11	Basse-Terre	Roujol	Petit-Bourg	16.182762	-61.589749	Tridax procumbens	NA	7	mulching	no	external	-	-	-	-	-	-	-	-	-	0
Adv91	2020-11	Basse-Terre	Roujol	Petit-Bourg	16.182762	-61.589749	Tridax procumbens	NA	7	mulching	no	external	-	-	-	-	-	-	-	-	-	0
Adv92	2020-11	Basse-Terre	Roujol	Petit-Bourg	16.182762	-61.589749	Mucuna pruriens	NA	7	mulching	no	external	-	-	-	-	-	-	-	-	-	0
Adv93	2020-11	Basse-Terre	Roujol	Petit-Bourg	16.182762	-61.589749	Mucuna pruriens	NA	7	mulching	no	external	-	-	-	-	-	-	-	-	-	0
Adv94	2020-11	Basse-Terre	Roujol	Petit-Bourg	16.182762	-61.589749	Mucuna pruriens	NA	7	mulching	no	external	-	-	-	-	-	-	-	-	-	0
Adv95	2020-11	Basse-Terre	Roujol	Petit-Bourg	16.182762	-61.589749	Mucuna pruriens	NA	7	mulching	no	external	-	-	-	-	-	-	-	-	-	0
Adv96	2020-11	Basse-Terre	Roujol	Petit-Bourg	16.182762	-61.589749	Mucuna pruriens	NA	7	mulching	no	external	-	-	-	-	-	-	-	-	-	0
Adv97	2020-11	Basse-Terre	Roujol	Petit-Bourg	16.182762	-61.589749	Merremia aegyptia	NA	7	mulching	no	external	-	-	-	-	-	-	-	-	-	0
Adv98	2020-11	Basse-Terre	Roujol	Petit-Bourg	16.182762	-61.589749	Merremia aegyptia	NA	7	mulching	no	external	-	-	-	-	-	-	-	-	-	0
Adv99	2020-11	Basse-Terre	Roujol	Petit-Bourg	16.182762	-61.589749	Merremia aegyptia	NA	7	mulching	no	external	-	-	-	-	-	-	-	-	-	0
Adv100	2020-11	Basse-Terre	Roujol	Petit-Bourg	16.182762	-61.589749	Merremia aegyptia	NA	7	mulching	no	external	-	-	-	-	-	-	-	-	-	0
Adv101	2020-11	Basse-Terre	Roujol	Petit-Bourg	16.182762	-61.589749	Merremia aegyptia	NA	7	mulching	no	external	-	-	-	-	-	-	-	-	-	0
Adv102	2020-11	Basse-Terre	Roujol	Petit-Bourg	16.182762	-61.589749	Rottboellia cochenchinensis	NA	7	mulching	no	external	-	-	-	-	-	-	-	-	-	0
Adv103	2020-11	Basse-Terre	Roujol	Petit-Bourg	16.182762	-61.589749	Rottboellia cochenchinensis	NA	7	mulching	no	external	-	-	-	-	-	-	-	-	-	0
Adv104	2020-11	Basse-Terre	Roujol	Petit-Bourg	16.182762	-61.589749	Rottboellia cochenchinensis	NA	7	mulching	no	external	-	-	-	-	-	-	-	-	-	0
Adv105	2020-11	Basse-Terre	Roujol	Petit-Bourg	16.182762	-61.589749	Rottboellia cochenchinensis	NA	7	mulching	no	external	-	-	-	-	-	-	-	-	-	0
Adv106	2020-11	Basse-Terre	Roujol	Petit-Bourg	16.182762	-61.589749	Rottboellia cochenchinensis	NA	7	mulching	no	external	-	-	-	-	-	-	-	-	-	0
Goa201	2020-11	Grande-Terre	Godet	Petit-Canal	16.402739	-61.488786	Dioscorea alata	Goana	7	manual	no	external	-	-	+	+	-	-	-	-	-	2
Goa202	2020-11	Grande-Terre	Godet	Petit-Canal	16.402739	-61.488786	Dioscorea alata	Goana	7	manual	no	external	-	-	+	+	-	-	-	-	-	2
Goa203	2020-11	Grande-Terre	Godet	Petit-Canal	16.402739	-61.488786	Dioscorea alata	Goana	7	manual	no	external	-	-	+	+	-	-	-	-	-	2
Goa204	2020-11	Grande-Terre	Godet	Petit-Canal	16.402739	-61.488786	Dioscorea alata	Goana	7	manual	no	external	-	-	+	+	-	-	-	-	-	2
Goa205	2020-11	Grande-Terre	Godet	Petit-Canal	16.402739	-61.488786	Dioscorea alata	Goana	7	manual	no	external	-	-	+	+	-	-	-	-	-	2
Goa206	2020-11	Grande-Terre	Godet	Petit-Canal	16.402739	-61.488786	Dioscorea alata	Goana	7	manual	no	external	-	-	+	-	-	-	-	-	-	1
Goa207	2020-11	Grande-Terre	Godet	Petit-Canal	16.402739	-61.488786	Dioscorea alata	Goana	7	manual	no	external	-	-	+	+	-	-	-	-	-	2
Goa208	2020-11	Grande-Terre	Godet	Petit-Canal	16.402739	-61.488786	Dioscorea alata	Goana	7	manual	no	external	-	-	+	+	-	-	-	-	-	2
Goa209	2020-11	Grande-Terre	Godet	Petit-Canal	16.402739	-61.488786	Dioscorea alata	Goana	7	manual	no	external	-	-	+	+	-	-	-	-	-	2
Goa210	2020-11	Grande-Terre	Godet	Petit-Canal	16.402739	-61.488786	Dioscorea alata	Goana	7	manual	no	external	-	-	+	+	-	-	-	-	-	2
Goa211	2020-11	Grande-Terre	Godet	Petit-Canal	16.402739	-61.488786	Dioscorea alata	Goana	7	manual	no	external	-	-	+	+	-	-	-	-	-	2
Goa212	2020-11	Grande-Terre	Godet	Petit-Canal	16.402739	-61.488786	Dioscorea alata	Goana	7	manual	no	external	-	-	+	+	-	-	-	-	-	2
Goa213	2020-11	Grande-Terre	Godet	Petit-Canal	16.402739	-61.488786	Dioscorea alata	Goana	7	manual	no	external	-	-	+	+	-	-	-	-	-	2
Goa214	2020-11	Grande-Terre	Godet	Petit-Canal	16.402739	-61.488786	Dioscorea alata	Goana	7	manual	no	external	-	-	+	+	-	-	-	-	-	2
Goa215	2020-11	Grande-Terre	Godet	Petit-Canal	16.402739	-61.488786	Dioscorea alata	Goana	7	manual	no	external	-	-	+	+	-	-	-	-	-	2
Goa216	2020-11	Grande-Terre	Godet	Petit-Canal	16.402739	-61.488786	Dioscorea alata	Goana	7	manual	no	external	-	-	+	+	-	-	-	-	-	2
Goa217	2020-11	Grande-Terre	Godet	Petit-Canal	16.402739	-61.488786	Dioscorea alata	Goana	7	manual	no	external	-	-	+	-	-	-	-	-	-	1
Goa218	2020-11	Grande-Terre	Godet	Petit-Canal	16.402739	-61.488786	Dioscorea alata	Goana	7	manual	no	external	-	-	+	-	-	-	-	-	-	1
Goa219	2020-11	Grande-Terre	Godet	Petit-Canal	16.402739	-61.488786	Dioscorea alata	Goana	7	manual	no	external	-	-	+	-	-	-	-	-	-	1
Goa220	2020-11	Grande-Terre	Godet	Petit-Canal	16.402739	-61.488786	Dioscorea alata	Goana	7	manual	no	external	-	-	+	-	-	-	-	-	-	1
Kab231	2020-11	Grande-Terre	Godet	Petit-Canal	16.402739	-61.488786	Dioscorea alata	Kabusah	7	manual	no	external	+	-	-	+	-	-	-	-	-	2
Kab232	2020-11	Grande-Terre	Godet	Petit-Canal	16.402739	-61.488786	Dioscorea alata	Kabusah	7	manual	no	external	-	-	+	+	-	-	-	-	-	2
Kab233	2020-11	Grande-Terre	Godet	Petit-Canal	16.402739	-61.488786	Dioscorea alata	Kabusah	7	manual	no	external	-	-	-	-	-	-	-	-	-	0
Kab234	2020-11	Grande-Terre	Godet	Petit-Canal	16.402739	-61.488786	Dioscorea alata	Kabusah	7	manual	no	external	+	-	-	+	-	-	-	-	-	2
Kab235	2020-11	Grande-Terre	Godet	Petit-Canal	16.402739	-61.488786	Dioscorea alata	Kabusah	7	manual	no	external	+	-	-	+	-	-	-	-	-	2
Kab236	2020-11	Grande-Terre	Godet	Petit-Canal	16.402739	-61.488786	Dioscorea alata	Kabusah	7	manual	no	external	-	-	+	+	-	-	-	-	-	2
Kab237	2020-11	Grande-Terre	Godet	Petit-Canal	16.402739	-61.488786	Dioscorea alata	Kabusah	7	manual	no	external	-	-	-	-	-	-	-	-	-	0
Kab238	2020-11	Grande-Terre	Godet	Petit-Canal	16.402739	-61.488786	Dioscorea alata	Kabusah	7	manual	no	external	-	-	-	+	-	-	-	-	-	1
Kab239	2020-11	Grande-Terre	Godet	Petit-Canal	16.402739	-61.488786	Dioscorea alata	Kabusah	7	manual	no	external	+	-	-	+	-	-	-	-	-	2
Kab240	2020-11	Grande-Terre	Godet	Petit-Canal	16.402739	-61.488786	Dioscorea alata	Kabusah	7	manual	no	external	-	-	-	-	-	-	-	-	-	0
Kab241	2020-11	Grande-Terre	Godet	Petit-Canal	16.402739	-61.488786	Dioscorea alata	Kabusah	7	manual	no	external	-	-	-	+	-	-	-	-	-	1
Kin21	2020-11	Grande-Terre	Godet	Petit-Canal	16.402739	-61.488786	Dioscorea alata	Kinabayo	7	manual	no	external	-	-	+	-	-	-	-	-	-	1
Kin22	2020-11	Grande-Terre	Godet	Petit-Canal	16.402739	-61.488786	Dioscorea alata	Kinabayo	7	manual	no	external	-	-	+	-	-	-	-	-	-	1
Kin23	2020-11	Grande-Terre	Godet	Petit-Canal	16.402739	-61.488786	Dioscorea alata	Kinabayo	7	manual	no	external	+	-	+	-	-	-	-	-	-	2
Kin24	2020-11	Grande-Terre	Godet	Petit-Canal	16.402739	-61.488786	Dioscorea alata	Kinabayo	7	manual	no	external	-	-	+	-	-	-	-	-	-	1
Kin25	2020-11	Grande-Terre	Godet	Petit-Canal	16.402739	-61.488786	Dioscorea alata	Kinabayo	7	manual	no	external	-	-	+	-	-	-	-	-	-	1
Kin26	2020-11	Grande-Terre	Godet	Petit-Canal	16.402739	-61.488786	Dioscorea alata	Kinabayo	7	manual	no	external	+	-	+	-	-	-	-	-	-	2
Kin27	2020-11	Grande-Terre	Godet	Petit-Canal	16.402739	-61.488786	Dioscorea alata	Kinabayo	7	manual	no	external	+	-	+	-	-	-	-	-	-	2
Kin28	2020-11	Grande-Terre	Godet	Petit-Canal	16.402739	-61.488786	Dioscorea alata	Kinabayo	7	manual	no	external	+	-	+	-	-	-	-	-	-	2
Kin29	2020-11	Grande-Terre	Godet	Petit-Canal	16.402739	-61.488786	Dioscorea alata	Kinabayo	7	manual	no	external	-	-	+	+	-	-	-	-	-	2
Ori11	2020-11	Grande-Terre	Godet	Petit-Canal	16.402739	-61.488786	Dioscorea alata	Orientale	7	manual	no	external	+	-	-	-	-	-	-	-	-	1
Ori12	2020-11	Grande-Terre	Godet	Petit-Canal	16.402739	-61.488786	Dioscorea alata	Orientale	7	manual	no	external	+	-	-	+	+	-	+	-	-	4
Ori13	2020-11	Grande-Terre	Godet	Petit-Canal	16.402739	-61.488786	Dioscorea alata	Orientale	7	manual	no	external	-	-	-	+	+	-	+	-	-	3
Ori14	2020-11	Grande-Terre	Godet	Petit-Canal	16.402739	-61.488786	Dioscorea alata	Orientale	7	manual	no	external	-	-	-	+	-	-	-	-	-	1
Ori15	2020-11	Grande-Terre	Godet	Petit-Canal	16.402739	-61.488786	Dioscorea alata	Orientale	7	manual	no	external	-	-	+	+	+	-	+	-	-	4
Ori16	2020-11	Grande-Terre	Godet	Petit-Canal	16.402739	-61.488786	Dioscorea alata	Orientale	7	manual	no	external	+	-	-	+	+	-	+	-	-	4
Ori17	2020-11	Grande-Terre	Godet	Petit-Canal	16.402739	-61.488786	Dioscorea alata	Orientale	7	manual	no	external	+	-	+	+	+	-	+	-	-	5
Ori18	2020-11	Grande-Terre	Godet	Petit-Canal	16.402739	-61.488786	Dioscorea alata	Orientale	7	manual	no	external	+	-	-	+	-	-	-	-	-	2
Pli50	2020-11	Grande-Terre	Godet	Petit-Canal	16.402739	-61.488786	Dioscorea alata	Plimbite	7	manual	no	external	-	-	+	+	-	-	-	-	-	2
Pli51	2020-11	Grande-Terre	Godet	Petit-Canal	16.402739	-61.488786	Dioscorea alata	Plimbite	7	manual	no	external	-	-	+	-	-	-	-	-	-	1
Pli52	2020-11	Grande-Terre	Godet	Petit-Canal	16.402739	-61.488786	Dioscorea alata	Plimbite	7	manual	no	external	-	-	+	+	-	-	-	-	-	2
Pli53	2020-11	Grande-Terre	Godet	Petit-Canal	16.402739	-61.488786	Dioscorea alata	Plimbite	7	manual	no	external	-	-	+	+	-	-	-	-	-	2
Pli54	2020-11	Grande-Terre	Godet	Petit-Canal	16.402739	-61.488786	Dioscorea alata	Plimbite	7	manual	no	external	-	-	+	+	-	-	-	-	-	2
Pli55	2020-11	Grande-Terre	Godet	Petit-Canal	16.402739	-61.488786	Dioscorea alata	Plimbite	7	manual	no	external	+	-	+	+	-	-	-	-	-	3
Pli56	2020-11	Grande-Terre	Godet	Petit-Canal	16.402739	-61.488786	Dioscorea alata	Plimbite	7	manual	no	external	-	-	+	+	-	-	-	-	-	2
Pli57	2020-11	Grande-Terre	Godet	Petit-Canal	16.402739	-61.488786	Dioscorea alata	Plimbite	7	manual	no	external	-	-	+	-	-	-	-	-	-	1
Pli58	2020-11	Grande-Terre	Godet	Petit-Canal	16.402739	-61.488786	Dioscorea alata	Plimbite	7	manual	no	external	-	-	+	+	-	-	-	-	-	2
Pli59	2020-11	Grande-Terre	Godet	Petit-Canal	16.402739	-61.488786	Dioscorea alata	Plimbite	7	manual	no	external	+	-	+	+	-	-	-	-	-	3
StV50	2020-11	Grande-Terre	Godet	Petit-Canal	16.402739	-61.488786	Dioscorea alata	Saint-Vincent	7	manual	no	external	-	-	+	-	+	-	+	-	+	4
StV51	2020-11	Grande-Terre	Godet	Petit-Canal	16.402739	-61.488786	Dioscorea alata	Saint-Vincent	7	manual	no	external	-	-	+	+	+	-	-	-	-	3
StV52	2020-11	Grande-Terre	Godet	Petit-Canal	16.402739	-61.488786	Dioscorea alata	Saint-Vincent	7	manual	no	external	+	-	+	+	+	-	-	-	-	4
StV53	2020-11	Grande-Terre	Godet	Petit-Canal	16.402739	-61.488786	Dioscorea alata	Saint-Vincent	7	manual	no	external	+	-	+	+	+	-	+	-	+	6
StV54	2020-11	Grande-Terre	Godet	Petit-Canal	16.402739	-61.488786	Dioscorea alata	Saint-Vincent	7	manual	no	external	+	-	+	+	+	-	+	-	-	5
StV55	2020-11	Grande-Terre	Godet	Petit-Canal	16.402739	-61.488786	Dioscorea alata	Saint-Vincent	7	manual	no	external	+	-	-	+	+	-	-	-	-	3
StV56	2020-11	Grande-Terre	Godet	Petit-Canal	16.402739	-61.488786	Dioscorea alata	Saint-Vincent	7	manual	no	external	-	-	+	+	+	-	-	-	+	4
StV57	2020-11	Grande-Terre	Godet	Petit-Canal	16.402739	-61.488786	Dioscorea alata	Saint-Vincent	7	manual	no	external	-	-	+	+	+	-	-	-	+	4
StV58	2020-11	Grande-Terre	Godet	Petit-Canal	16.402739	-61.488786	Dioscorea alata	Saint-Vincent	7	manual	no	external	-	-	+	+	+	-	-	-	-	3
Hyb1	2020-11	Grande-Terre	Godet	Petit-Canal	16.402739	-61.488786	Dioscorea alata	H4X172	7	manual	no	external	+	-	+	-	-	-	-	-	-	2
CRB455	2020-11	Grande-Terre	Godet	Petit-Canal	16.402739	-61.488786	Dioscorea alata	A2	7	manual	no	external	+	-	+	+	+	-	+	-	-	5
CRB751	2020-11	Grande-Terre	Godet	Petit-Canal	16.402739	-61.488786	Dioscorea alata	Roujol	7	manual	no	external	-	-	+	+	-	-	-	-	-	2
CRB775	2020-11	Grande-Terre	Godet	Petit-Canal	16.402739	-61.488786	Dioscorea alata	Touffi Tétéa	7	manual	no	external	+	-	+	+	-	-	-	-	-	3
CRB768	2020-11	Grande-Terre	Godet	Petit-Canal	16.402739	-61.488786	Dioscorea alata	Nureangdan	7	manual	no	external	+	-	+	+	-	-	-	-	-	3
CRB107	2020-11	Grande-Terre	Godet	Petit-Canal	16.402739	-61.488786	Dioscorea alata	Saint-Martin	7	manual	no	external	-	-	+	+	-	-	+	-	-	3
CRB750	2020-11	Grande-Terre	Godet	Petit-Canal	16.402739	-61.488786	Dioscorea alata	Sainte-Anne	7	manual	no	external	+	-	+	+	+	-	+	-	-	5
CRB760	2020-11	Grande-Terre	Godet	Petit-Canal	16.402739	-61.488786	Dioscorea alata	INRA X 142	7	manual	no	external	-	-	+	+	-	-	-	-	-	2
CRB761	2020-11	Grande-Terre	Godet	Petit-Canal	16.402739	-61.488786	Dioscorea alata	Ciradienne	7	manual	no	external	+	-	+	+	-	-	-	-	-	3
Adv107	2020-11	Grande-Terre	Godet	Petit-Canal	16.402739	-61.488786	Commelina elegans	NA	7	manual	no	external	-	-	-	-	-	-	-	-	-	0
Adv108	2020-11	Grande-Terre	Godet	Petit-Canal	16.402739	-61.488786	Commelina elegans	NA	7	manual	no	external	-	-	-	-	-	-	-	-	-	0
Adv109	2020-11	Grande-Terre	Godet	Petit-Canal	16.402739	-61.488786	Commelina elegans	NA	7	manual	no	external	-	-	-	-	-	-	-	-	-	0
Adv110	2020-11	Grande-Terre	Godet	Petit-Canal	16.402739	-61.488786	Commelina elegans	NA	7	manual	no	external	-	-	-	-	-	-	-	-	-	0
Adv111	2020-11	Grande-Terre	Godet	Petit-Canal	16.402739	-61.488786	Commelina elegans	NA	7	manual	no	external	-	-	-	-	-	-	-	-	-	0
Adv112	2020-11	Grande-Terre	Godet	Petit-Canal	16.402739	-61.488786	Ipomoea nil	NA	7	manual	no	external	-	-	-	-	-	-	-	-	-	0
Adv113	2020-11	Grande-Terre	Godet	Petit-Canal	16.402739	-61.488786	Ipomoea nil	NA	7	manual	no	external	-	-	-	-	-	-	-	-	-	0
Adv114	2020-11	Grande-Terre	Godet	Petit-Canal	16.402739	-61.488786	Ipomoea nil	NA	7	manual	no	external	-	-	-	-	-	-	-	-	-	0
Adv115	2020-11	Grande-Terre	Godet	Petit-Canal	16.402739	-61.488786	Ipomoea nil	NA	7	manual	no	external	-	-	-	-	-	-	-	-	-	0
Adv116	2020-11	Grande-Terre	Godet	Petit-Canal	16.402739	-61.488786	Ipomoea nil	NA	7	manual	no	external	-	-	-	-	-	-	-	-	-	0
Adv117	2020-11	Grande-Terre	Godet	Petit-Canal	16.402739	-61.488786	Paspalum virgatum	NA	7	manual	no	external	-	-	-	-	-	-	-	-	-	0
Adv118	2020-11	Grande-Terre	Godet	Petit-Canal	16.402739	-61.488786	Paspalum virgatum	NA	7	manual	no	external	-	-	-	-	-	-	-	-	-	0
Adv119	2020-11	Grande-Terre	Godet	Petit-Canal	16.402739	-61.488786	Paspalum virgatum	NA	7	manual	no	external	-	-	-	-	-	-	-	-	-	0
Adv120	2020-11	Grande-Terre	Godet	Petit-Canal	16.402739	-61.488786	Paspalum virgatum	NA	7	manual	no	external	-	-	-	-	-	-	-	-	-	0
Adv121	2020-11	Grande-Terre	Godet	Petit-Canal	16.402739	-61.488786	Paspalum virgatum	NA	7	manual	no	external	-	-	-	-	-	-	-	-	-	0
Adv122	2020-11	Grande-Terre	Godet	Petit-Canal	16.402739	-61.488786	Mucuna pruriens	NA	7	manual	no	external	-	-	-	-	-	-	-	-	-	0
Adv123	2020-11	Grande-Terre	Godet	Petit-Canal	16.402739	-61.488786	Mucuna pruriens	NA	7	manual	no	external	-	-	-	-	-	-	-	-	-	0
Adv124	2020-11	Grande-Terre	Godet	Petit-Canal	16.402739	-61.488786	Mucuna pruriens	NA	7	manual	no	external	-	-	-	-	-	-	-	-	-	0
Adv125	2020-11	Grande-Terre	Godet	Petit-Canal	16.402739	-61.488786	Mucuna pruriens	NA	7	manual	no	external	-	-	-	-	-	-	-	-	-	0
Adv126	2020-11	Grande-Terre	Godet	Petit-Canal	16.402739	-61.488786	Mucuna pruriens	NA	7	manual	no	external	-	-	-	-	-	-	-	-	-	0
*: samples from which amplification products were used for cloning and sequencing of macluraviruses
**: samples from which amplification products were used for cloning and sequencing of YMMV
