# Supplementary material for: Epidemiology of Yam Viruses in Guadeloupe: Role of Cropping Practices and Seed-Tuber Supply
Source: Viruses. 2022 Oct 27;14(11):2366. doi: 10.3390/v14112366 (PMC9692558; doi:10.3390/v14112366)
Supplement: Supplementary file 1 [file viruses-14-02366-s001.zip › Supplementary_table_S2.xlsx]

## Sheet: Supplementary Table 2
Supplementary table S2. Indexing results for daughter tubers
				Virus indexing result
Species	Variety	Mother plant ID	Daughter tuber ID	YMMV (1 month after germination)	YMMV (3 months after germination)	YaV1 (1 month after germination)	YaV1 (3 months after germination)
Dioscorea trifida	Sinnamary 23	MP1	DT1.1	+	+	-	-
Dioscorea trifida	Sinnamary 23		DT1.2	+	+	-	-
Dioscorea trifida	Sinnamary 23		DT1.3	+	+	-	-
Dioscorea trifida	Sinnamary 23		DT1.4	+	+	-	-
Dioscorea trifida	Sinnamary 23		DT1.5	+	+	-	-
Dioscorea trifida	Sinnamary 23		DT1.6	+	+	-	-
Dioscorea trifida	Sinnamary 23		DT1.7	+	+	-	-
Dioscorea trifida	Sinnamary 23		DT1.8	+	+	-	-
Dioscorea trifida	Sinnamary 23		DT1.9	+	+	-	-
Dioscorea trifida	Sinnamary 23		DT1.10	+	+	-	-
Dioscorea trifida	Sinnamary 23		DT1.11	+	+	-	-
Dioscorea trifida	Sinnamary 23		DT1.12	+	+	-	-
Dioscorea trifida	Sinnamary 23		DT1.13	+	+	-	-
Dioscorea trifida	Sinnamary 23	MP2	DT2.1	+	+	-	-
Dioscorea trifida	Sinnamary 23		DT2.2	+	+	-	-
Dioscorea trifida	Sinnamary 23		DT2.3	+	+	-	-
Dioscorea trifida	Sinnamary 23	MP3	DT3.1	+	+	-	-
Dioscorea trifida	Sinnamary 23		DT3.2	+	+	-	-
Dioscorea trifida	Sinnamary 23		DT3.3	+	+	-	-
Dioscorea trifida	Sinnamary 23		DT3.4	+	+	-	-
Dioscorea trifida	Sinnamary 23		DT3.5	+	+	-	-
Dioscorea trifida	Sinnamary 23		DT3.6	+	+	-	-
Dioscorea trifida	Sinnamary 23		DT3.7	+	+	-	-
Dioscorea trifida	Sinnamary 23		DT3.8	+	+	-	-
Dioscorea trifida	Sinnamary 23	MP4	DT4.1	+	+	-	-
Dioscorea trifida	Sinnamary 23		DT4.2	+	+	-	-
Dioscorea trifida	Sinnamary 23	MP5	DT5.1	+	+	-	-
Dioscorea trifida	Sinnamary 23		DT5.2	+	+	-	-
Dioscorea trifida	Sinnamary 23	MP6	DT6.1	+	+	-	-
Dioscorea trifida	Sinnamary 23		DT6.2	+	+	-	-
Dioscorea trifida	Sinnamary 23		DT6.3	+	+	-	-
Dioscorea trifida	Sinnamary 23		DT6.4	+	+	-	-
Dioscorea trifida	Sinnamary 23		DT6.5	+	+	-	-
Dioscorea trifida	Sinnamary 23		DT6.6	+	+	-	-
Dioscorea trifida	Sinnamary 23		DT6.7	+	+	-	-
Dioscorea trifida	Sinnamary 23		DT6.8	+	+	-	-
Dioscorea trifida	Sinnamary 23		DT6.9	+	+	-	-
Dioscorea trifida	Sinnamary 23		DT6.10	+	+	-	-
Dioscorea trifida	Sinnamary 23		DT6.11	+	+	-	-
Dioscorea trifida	Sinnamary 23		DT6.12	+	+	-	-
Dioscorea trifida	Sinnamary 23	MP7	DT7.1	+	+	-	-
Dioscorea trifida	Sinnamary 23		DT7.2	-	-	-	-
Dioscorea trifida	Sinnamary 23		DT7.3	+	+	-	-
Dioscorea trifida	Sinnamary 23		DT7.4	-	-	-	-
Dioscorea trifida	Sinnamary 23		DT7.5	+	+	-	-
Dioscorea trifida	Sinnamary 23		DT7.6	+	+	-	-
Dioscorea trifida	Sinnamary 23		DT7.7	+	+	-	-
Dioscorea trifida	Sinnamary 23		DT7.8	+	+	-	-
Dioscorea trifida	Sinnamary 23	MP8	DT8.1	+	+	-	-
Dioscorea trifida	Sinnamary 23		DT8.2	+	+	-	-
Dioscorea trifida	Sinnamary 23		DT8.3	+	+	-	-
Dioscorea trifida	Sinnamary 23	MP9	DT9.1	+	+	-	-
Dioscorea trifida	Sinnamary 23		DT9.2	+	+	-	-
Dioscorea trifida	Sinnamary 23	MP10	DT10.1	+	+	-	-
Dioscorea trifida	Sinnamary 23		DT10.2	+	+	-	-
