# Supplementary material for: Epidemiology of Yam Viruses in Guadeloupe: Role of Cropping Practices and Seed-Tuber Supply
Source: Viruses. 2022 Oct 27;14(11):2366. doi: 10.3390/v14112366 (PMC9692558; doi:10.3390/v14112366)
Supplement: Supplementary file 1 [file viruses-14-02366-s001.zip › Supplementary_table_S3.xlsx]

## Sheet: Supplementary table 3
Supplementary table S3. Virus indexing results for yams originating from tubers imported from Costa Rica
			Virus indexing result
Internal sample code	Species	Variety	CoV1	YMV	YMMV	YaV1	DMaV	CMV	macluraviruses	potexviruses
Kab1_CR	Dioscorea alata	Kabusah	-	-	-	-	-	-	-	-
Kab2_CR	Dioscorea alata	Kabusah	-	-	-	-	-	-	-	-
Kab3_CR	Dioscorea alata	Kabusah	-	-	-	-	-	-	-	-
Kab4_CR	Dioscorea alata	Kabusah	-	-	-	-	-	-	-	-
Kab5_CR	Dioscorea alata	Kabusah	-	-	-	-	-	-	-	-
Kab6_CR	Dioscorea alata	Kabusah	-	-	-	-	-	-	-	-
Kab7_CR	Dioscorea alata	Kabusah	-	-	-	-	-	-	-	-
Kab8_CR	Dioscorea alata	Kabusah	-	-	-	-	-	-	-	-
Kab9_CR	Dioscorea alata	Kabusah	-	-	-	-	-	-	-	-
Kab10_CR	Dioscorea alata	Kabusah	-	-	-	-	-	-	-	-
Kab11_CR	Dioscorea alata	Kabusah	-	-	-	-	-	-	-	-
Kab12_CR*	Dioscorea alata	Kabusah	-	-	+	-	-	-	-	-
Kab13_CR	Dioscorea alata	Kabusah	-	-	-	-	-	-	-	-
Kab14_CR	Dioscorea alata	Kabusah	-	-	-	-	-	-	-	-
Kab15_CR	Dioscorea alata	Kabusah	-	-	-	-	-	-	-	-
Kab16_CR	Dioscorea alata	Kabusah	-	-	-	-	-	-	-	-
Kab17_CR	Dioscorea alata	Kabusah	-	-	-	-	-	-	-	-
Kab18_CR	Dioscorea alata	Kabusah	-	-	-	-	-	-	-	-
Kab19_CR	Dioscorea alata	Kabusah	-	-	-	-	-	-	-	-
Kab20_CR	Dioscorea alata	Kabusah	-	-	-	-	-	-	-	-
Kab21_CR	Dioscorea alata	Kabusah	-	-	-	-	-	-	-	-
Kab22_CR	Dioscorea alata	Kabusah	-	-	-	-	-	-	-	-
Kab23_CR	Dioscorea alata	Kabusah	-	-	-	-	-	-	-	-
Kab24_CR	Dioscorea alata	Kabusah	-	-	-	-	-	-	-	-
Kab25_CR	Dioscorea alata	Kabusah	-	-	-	-	-	-	-	-
Kab26_CR	Dioscorea alata	Kabusah	-	-	-	-	-	-	-	-
Kab27_CR	Dioscorea alata	Kabusah	-	-	-	-	-	-	-	-
Kab28_CR	Dioscorea alata	Kabusah	-	-	-	-	-	-	-	-
Kab29_CR	Dioscorea alata	Kabusah	-	-	-	-	-	-	-	-
Kab30_CR	Dioscorea alata	Kabusah	-	-	-	-	-	-	-	-
Kab31_CR	Dioscorea alata	Kabusah	-	-	-	-	-	-	-	-
Kab32_CR	Dioscorea alata	Kabusah	-	-	-	-	-	-	-	-
Kab33_CR	Dioscorea alata	Kabusah	-	-	-	-	-	-	-	-
Kab34_CR	Dioscorea alata	Kabusah	-	-	-	-	-	-	-	-
Kab35_CR	Dioscorea alata	Kabusah	-	-	-	-	-	-	-	-
Kab36_CR	Dioscorea alata	Kabusah	-	-	-	-	-	-	-	-
Kab37_CR	Dioscorea alata	Kabusah	-	-	-	-	-	-	-	-
Kab38_CR*	Dioscorea alata	Kabusah	-	-	+	-	-	-	-	-
Kab39_CR	Dioscorea alata	Kabusah	-	-	-	-	-	-	-	-
Kab40_CR	Dioscorea alata	Kabusah	-	-	-	-	-	-	-	-
Kab41_CR	Dioscorea alata	Kabusah	-	-	-	-	-	-	-	-
Kab42_CR	Dioscorea alata	Kabusah	-	-	-	-	-	-	-	-
Kab43_CR	Dioscorea alata	Kabusah	-	-	-	-	-	-	-	-
Kab44_CR	Dioscorea alata	Kabusah	-	-	-	-	-	-	-	-
Cou1_CR*	Dioscorea trifida	Cousse-couche	-	-	+	-	-	-	-	-
Cou2_CR*	Dioscorea trifida	Cousse-couche	-	-	+	-	-	-	-	-
*: samples from which amplification products were used for cloning and sequencing of YMMV
