# Supplementary material for: Epidemiology of Yam Viruses in Guadeloupe: Role of Cropping Practices and Seed-Tuber Supply
Source: Viruses. 2022 Oct 27;14(11):2366. doi: 10.3390/v14112366 (PMC9692558; doi:10.3390/v14112366)
Supplement: Supplementary file 1 [file viruses-14-02366-s001.zip › Supplementary_table_S4.xlsx]

## Sheet: Details of infections
Supplementary table S4. Details of infections of the yam viruses in Guadeloupe from surveys in 2019 and 2020. The results are presented as the proportion of infected samples over the number of indexed samples, expressed in %.
Samples analysed in 2019
Single infection	Number of plants	Percentage of infected samples	Double infection	Number of plants	Percentage of infected samples	Three viruses	Number of plants	Percentage of infected samples	Four viruses	Number of plants	Percentage of infected samples
YMMV	109	13.9	YaV1 + YMMV	200	25.6	CoV1 + YaV1 + YMMV	63	8	CoV1 + DMaV + YaV1 + YMMV	12	1.5
YMV	30	3.8	YMMV + YMV	24	3	YaV1 + YMMV + YMV	47	6	DMaV + YaV1 + YMMV + macluraviruses	5	0.6
YaV1	22	2.8	CoV1 + YMMV	20	2.5	DMaV + YaV1 + YMMV	20	2.5	DMaV + YMMV + YMV + potexviruses	4	0.5
DMaV	16	2	DMaV + YMMV	19	2.4	YaV1 + YMMV + macluraviruses	12	1.5	CoV1 + YaV1 + YMMV + YMV	1	0.1
CoV1	4	0.5	DMaV + YaV1	16	2	DMaV + YMMV + potexviruses	9	1.1
macluraviruses	3	0.3	YaV1 + macluraviruses	5	0.6	CoV1 + DMaV + YaV1	5	0.6
potexviruses	2	0.2	YMV + potexviruses	4	0.5	DMaV + YaV1 + YMV	3	0.3
			CoV1 + YaV1	3	0.3	DMaV + YaV1 + macluraviruses	3	0.3
			DMaV + potexviruses	3	0.3	CoV1 + DMaV + YMMV	1	0.1
			DMaV + YMV	2	0.2	DMaV + YMMV + YMV	1	0.1
			YMMV + macluraviruses	2	0.2	DMaV + YMV + potexviruses	1	0.1
			YMMV + potexviruses	2	0.2
			CoV1 + DMaV	1	0.1
			YaV1 + YMV	1	0.1
Samples analysed in 2020
Single infection	Number of plants	Percentage of infected samples	Double infection	Number of plants	Percentage of infected samples	Three viruses	Number of plants	Percentage of infected samples	Four viruses	Number of plants	Percentage of infected samples	Five viruses	Number of plants	Percentage of infected samples	Six viruses	Number of plants	Percentage of infected samples
YMMV	14	12	YaV1 + YMMV	30	25.8	CoV1 + YaV1 + YMMV	7	6.3	DMaV + YaV1 + YMMV + badnaviruses	6	5.1	CoV1 + DMaV + YaV1 + YMMV + macluraviruses	4	3.4	CoV1 + DMaV + YaV1 + YMMV + macluraviruses + badnaviruses	1	0.8
YaV1	6	5.1	CoV1 + YaV1	6	5.1	DMaV + YaV1 + YMMV	6	5.1	CoV1 + DMaV + YaV1 + YMMV	3	2.5
badnaviruses	2	1.7	CoV1 + YMMV	5	4.3	DMaV + YMMV + badnaviruses	3	2.5	CoV1 + DMaV + YaV1 + macluraviruses	2	1.7
CoV1	1	0.8	DMaV + YaV1	2	1.7	DMaV + YaV1 + badnaviruses	2	1.7	CoV1 + YaV1 + YMMV + badnaviruses	2	1.7
macluraviruses	1	0.8	CoV1 + badnaviruses	1	0.8	CoV1 + DMaV + YaV1	1	0.8	DMaV + YaV1 + YMMV + macluraviruses	2	1.7
DMaV	0	0	YMMV + badnaviruses	1	0.8	CoV1 + YaV1 + badnaviruses	1	0.8	DMaV + YMMV + badnaviruses + macluraviruses	1	0.8
YMV	0	0				DMaV + YaV1 + macluraviruses	1	0.8
potexviruses	0	0				YaV1 + YMMV + macluraviruses	1	0.8
